# Supplementary material for: PangenomeNet: a pan-genome-based network reveals functional modules on antimicrobial resistome for Escherichia coli strains
Source: BMC Bioinformatics. 2021 Nov 10;22:548. doi: 10.1186/s12859-021-04459-z (PMC8579557; doi:10.1186/s12859-021-04459-z)
Supplement: Supplementary file 3 — Additional file 3: Table S2. This compressed csv file contains gene cluster annotation of the pan-genome. [file 12859_2021_4459_MOESM3_ESM.bz2]

Archive with 2 entries (2 files):
- ._TableS2_Complete_pangenome_annotation.csv
- TableS2_Complete_pangenome_annotation.csv
