# Supplementary material for: PangenomeNet: a pan-genome-based network reveals functional modules on antimicrobial resistome for Escherichia coli strains
Source: BMC Bioinformatics. 2021 Nov 10;22:548. doi: 10.1186/s12859-021-04459-z (PMC8579557; doi:10.1186/s12859-021-04459-z)
Supplement: Supplementary file 6 — Additional file 6: Table S5. Resistant gene subnetwork scores. Node annotations are in Table S6. [file 12859_2021_4459_MOESM6_ESM.xlsx]

## Sheet: cefepime
	source	target	domain	refseq	eskape	gosim	string	total_score

## Sheet: piperacillin-tazobactam
	source	target	domain	refseq	eskape	gosim	string	total_score
387472	761	725	-1	60	49		-1	0.0959468
387473	761	726	-1	125	5	0.102	-1	0.0866506
387474	761	729	-1	89	100		-1	0.0963787
387709	761	1973	-1	54	-1		-1	0.0947966
388017	761	1311	-1	14	78	0	-1	0.0940987
1599220	725	1973	-1	30	70		-1	0.0899582
1599258	725	729	-1	110	130		-1	0.0865713
1599359	725	1311	-1	18	82		-1	0.0910421
1599388	725	727	-1	62	-1		-1	0.0942729
1599474	725	726	-1	112	114		-1	0.0965282
1599791	726	1973	-1	85	55		-1	0.101274
1599813	726	1311	-1	236	135	0	-1	0.113641
1599835	726	727	-1	198	-1		-1	0.100226
1599904	726	2324	-1	24	-1	0.051	-1	0.100237
1599917	726	728	-1	96	-1	0	-1	0.0807919
1599976	726	1548	-1	102	-1	0.098	-1	0.0814052
1600038	726	729	-1	255	147		-1	0.120852
1600438	729	1973	-1	75	96		-1	0.0750673
1600442	729	728	-1	64	-1		-1	0.0940707
1600603	729	1548	-1	58	61		-1	0.0849575
1600721	729	1311	-1	172	183		-1	0.100972
1600795	729	727	289	209	-1		-1	0.840787
1714939	1973	1311	-1	24	84		-1	0.0944274
1782005	728	727	-1	59	-1		-1	0.0945355
1782016	728	1311	-1	29	-1	0	-1	0.0988275
1782354	727	1548	-1	1	-1		-1	0.0891903
1782388	727	1311	-1	103	-1		-1	0.0805265
1792367	1311	2324	-1	0	3	0	-1	0.0963685
1792374	1311	1548	-1	81	61	0	-1	0.0986867

## Sheet: chloramphenicol
	source	target	domain	refseq	eskape	gosim	string	total_score
96318	1227	1296	-1	43	-1	0.967	-1	0.0974424
96373	1227	1500	-1	5	41		-1	0.112045
96430	1227	1905	-1	73	11	0.967	-1	0.0992983
96635	1227	2992	-1	71	34	0.211	-1	0.101141
96678	1227	2995	-1	40	-1	0	-1	0.0981533
96919	1227	2278	-1	-1	62		-1	0.116913
96992	1227	1950	-1	-1	37		-1	0.107302
97074	1227	2206	-1	-1	22	0	-1	0.116211
97136	1227	2261	-1	-1	40		-1	0.106734
97329	1227	2309	60	-1	-1	0	-1	0.0801692
97335	1227	2324	26	-1	-1	0.108	-1	0.0799701
97350	1227	2970	103	-1	-1	0.044	-1	0.0803439
97367	1227	1293	91	-1	-1	0	-1	0.0804896
97381	1227	1646	103	-1	-1		-1	0.0803439
97384	1227	2967	27	-1	-1	0	-1	0.0797998
547210	2992	1296	-1	181	87	0.227	-1	0.0996723
547287	2992	1500	287	156	133		-1	0.535215
547399	2992	1905	-1	223	144	0.227	-1	0.0981957
547409	2992	1950	-1	110	130		-1	0.0865713
547492	2992	2206	-1	69	130	0	-1	0.0745144
547517	2992	2278	-1	7	79		-1	0.0892264
547805	2992	2965	-1	77	67		-1	0.099374
547863	2992	2995	-1	101	-1	0	-1	0.0810915
547865	2992	3001	-1	51	29	0.227	-1	0.0973802
547905	2992	2121	-1	68	47	0.162	-1	0.10193
547938	2992	2309	-1	99	120	0	-1	0.0962404
547955	2992	695	-1	62	-1	0.13	-1	0.0942729
548081	2992	2182	-1	-1	69		-1	0.11248
548083	2992	2261	-1	-1	68		-1	0.113296
548114	2992	1294	-1	-1	20	0.189	-1	0.115648
548124	2992	2994	-1	-1	6		-1	0.107959
548127	2992	1293	286	-1	-1	0	-1	0.538574
548142	2992	2018	287	-1	-1		-1	0.635264
1441762	2965	1296	-1	57	47		-1	0.0999745
1441785	2965	1500	-1	102	159		-1	0.0863433
1441838	2965	1905	-1	76	48		-1	0.103767
1441845	2965	1950	-1	73	155		-1	0.0818346
1442137	2965	2182	-1	-1	2		-1	0.103475
1442138	2965	2206	-1	-1	12		-1	0.112998
1442142	2965	2261	-1	-1	34		-1	0.108537
1442144	2965	2278	-1	-1	41		-1	0.108268
1442146	2965	2309	-1	-1	41		-1	0.108268
1442190	2965	2985	-1	-1	27		-1	0.108507
1659996	1296	1500	-1	159	78		-1	0.100351
1660011	1296	2995	-1	127	-1	0	-1	0.0763664
1660032	1296	2121	-1	86	44	0.466	-1	0.102781
1660041	1296	1905	288	279	200	1	-1	0.596404
1660042	1296	1950	-1	48	75		-1	0.0816244
1660081	1296	695	-1	48	-1	0.721	-1	0.0954838
1660105	1296	2967	-1	29	-1	0	-1	0.0988275
1660144	1296	3001	288	134	113	1	-1	0.759379
1660250	1296	2309	-1	107	95	0	-1	0.0969045
1660259	1296	2206	-1	55	88	0	-1	0.082083
1660344	1296	2261	-1	-1	10		-1	0.11357
1660346	1296	2278	-1	-1	28		-1	0.108716
1674159	1500	1905	-1	201	103		-1	0.108168
1674168	1500	1950	-1	125	215		-1	0.0845055
1674200	1500	2121	-1	29	14		-1	0.0996272
1674217	1500	2206	-1	74	80		-1	0.10001
1674226	1500	2278	-1	20	91		-1	0.0866225
1674230	1500	2309	-1	40	82		-1	0.0841538
1674345	1500	2967	-1	20	-1		-1	0.100651
1674349	1500	2995	-1	68	-1		-1	0.0950794
1674350	1500	3001	-1	20	7		-1	0.100858
1674388	1500	695	-1	14	-1		-1	0.0971406
1674463	1500	2182	-1	-1	19		-1	0.114747
1674466	1500	2985	-1	-1	9		-1	0.119663
1674524	1500	2261	-1	-1	81		-1	0.102589
1674533	1500	1293	286	-1	-1		-1	0.538574
1674547	1500	2018	287	-1	-1		-1	0.635264
1708282	1905	3001	289	152	223	1	-1	0.972356
1708306	1905	2309	-1	144	108	0	-1	0.0975186
1708346	1905	2324	-1	28	-1	0.129	-1	0.0989868
1708359	1905	695	-1	77	-1	0.721	-1	0.0905238
1708375	1905	2967	-1	54	-1	0	-1	0.0947966
1708450	1905	2121	-1	113	84	0.466	-1	0.098564
1708453	1905	2995	-1	177	-1	0	-1	0.0778469
1708480	1905	1950	-1	62	90		-1	0.0798207
1708508	1905	2206	-1	78	204	0	-1	0.0775905
1708573	1905	1294	-1	-1	34	0.577	-1	0.108537
1708586	1905	2261	-1	-1	42		-1	0.107175
1708589	1905	2278	-1	-1	63		-1	0.116994
1708592	1905	2182	-1	-1	60		-1	0.114774
1711891	1950	2278	-1	2	88		-1	0.0925816
1711977	1950	2206	-1	37	73		-1	0.0844448
1712120	1950	3001	-1	-1	3		-1	0.107302
1712124	1950	2985	-1	-1	19		-1	0.114747
1712140	1950	2182	-1	-1	9		-1	0.119663
1712148	1950	2994	-1	-1	9		-1	0.119663
1712167	1950	2261	-1	-1	83		-1	0.0914283
1712172	1950	2121	-1	-1	5		-1	0.10625
1712184	1950	2309	-1	-1	81		-1	0.102589
1728474	2206	2121	-1	-1	67	0	-1	0.114177
1728477	2206	2182	-1	-1	60		-1	0.114774
1728479	2206	1294	-1	-1	40	0	-1	0.106734
1728483	2206	2261	-1	-1	42		-1	0.107175
1728486	2206	2278	-1	-1	66		-1	0.113596
1728487	2206	2309	-1	-1	104	0	-1	0.0830752
1728545	2206	3001	-1	-1	130	0	-1	0.0806888
1732176	2278	2261	-1	20	159		-1	0.07556
1732312	2278	2121	-1	-1	25		-1	0.115518
1732320	2278	2309	-1	-1	14		-1	0.111841
1732403	2278	2985	-1	-1	46		-1	0.105162
1732404	2278	2994	-1	-1	2		-1	0.103475
1732409	2278	2007	-1	-1	45		-1	0.10567
1778678	695	2121	-1	12	13	0.8	-1	0.0983401
1792018	1294	1293	-1	32	57	0.5	-1	0.0923203
1792019	1294	1295	-1	38	47		-1	0.100427
1792030	1294	2182	-1	-1	15		-1	0.110251
1792033	1294	2309	-1	-1	67	0	-1	0.114177
1792044	1294	3031	-1	-1	6		-1	0.107959
1804879	2121	2309	-1	32	39	0	-1	0.103089
1804885	2121	3001	-1	25	22	0.466	-1	0.101343
1804897	2121	2182	-1	-1	14		-1	0.111841
1804900	2121	2261	-1	-1	0		-1	0.090658
1804902	2121	2324	-1	-1	44	0.095	-1	0.106168
1807582	2309	2995	-1	67	-1	0	-1	0.0947755
1807608	2309	2182	-1	-1	66		-1	0.113596
1807621	2309	3001	-1	-1	27	0	-1	0.108507
1807663	2309	1293	36	-1	-1	0	-1	0.079661
1807671	2309	1646	60	-1	-1		-1	0.0801692
1807695	2309	2970	60	-1	-1	0	-1	0.0801692
1807699	2309	2895	288	-1	-1	1	-1	0.932731
1822390	2324	1293	5	-1	-1	0	-1	0.0762431
1822398	2324	1646	26	-1	-1		-1	0.0799701
1822410	2324	2970	26	-1	-1	0.05	-1	0.0799701
1824273	2967	1293	6	-1	-1	0	-1	0.0765535
1824281	2967	1646	26	-1	-1		-1	0.0799701
1824299	2967	2970	26	-1	-1	0	-1	0.0799701
1836445	2261	2985	-1	-1	46		-1	0.105162
1836446	2261	2007	288	-1	61		-1	0.993515
1841752	1293	1295	-1	34	46		-1	0.102839
1841756	1293	3031	-1	-1	3		-1	0.107302
1841784	1293	2018	287	-1	-1		-1	0.635264
1841786	1293	1646	91	-1	-1		-1	0.0804896
1841819	1293	2970	91	-1	-1	0	-1	0.0804896
1841933	1295	3031	-1	-1	7		-1	0.105697
1851032	1646	2970	103	-1	-1		-1	0.0803439

## Sheet: tobramycin
	source	target	domain	refseq	eskape	gosim	string	total_score

## Sheet: tetracycline
	source	target	domain	refseq	eskape	gosim	string	total_score
1689273	1667	1284	-1	126	108	0.108	-1	0.0977231
1689313	1667	2109	-1	9	31		-1	0.108188
1689336	1667	2980	-1	128	77	0.4	-1	0.100221
1689382	1667	2205	-1	56	146	0.031	-1	0.0747305
1689443	1667	2006	-1	158	198	0.025	-1	0.095262
1689447	1667	713	-1	124	199	0.039	-1	0.092468
1689480	1667	2401	-1	262	147	0.113	-1	0.125994
1689487	1667	2537	-1	119	210	0.039	-1	0.0827321
1689543	1667	1850	-1	139	146	0.095	-1	0.0882251
1689556	1667	1656	-1	91	149	0	-1	0.0873617
1689575	1667	1666	-1	77	70		-1	0.0996574
1689576	1667	1760	-1	188	130	0.021	-1	0.100347
1689611	1667	2547	289	293	299	1	-1	0.961082
1698584	1760	713	286	0	-1	0.273	-1	0.430955
1698646	1760	1666	-1	10	-1		-1	0.0930297
1698655	1760	2547	-1	177	124	0.021	-1	0.0999054
1698676	1760	1284	-1	18	0	0.13	-1	0.0996658
1698723	1760	2537	286	4	0	0.273	-1	0.522526
1698744	1760	2401	-1	145	25	0.158	-1	0.0972297
1698767	1760	2980	-1	36	-1	0	-1	0.0983732
1698768	1760	2006	-1	76	75	0.8	-1	0.0997889
1698814	1760	1656	286	-1	100	0	-1	0.239801
1698828	1760	2205	-1	-1	22	0.01	-1	0.116211
1698840	1760	1850	-1	-1	76	0.105	-1	0.0972182
1716965	2006	2537	-1	25	82	0.328	-1	0.0957404
1716975	2006	1666	-1	102	99		-1	0.0968198
1716983	2006	2401	-1	150	57	0.184	-1	0.106324
1716988	2006	713	-1	30	72	0.328	-1	0.0895463
1717006	2006	1656	-1	23	143	0	-1	0.0728708
1717049	2006	2980	-1	78	28	0	-1	0.099697
1717078	2006	2109	-1	71	83		-1	0.0910906
1717094	2006	2547	-1	166	171	0.025	-1	0.100513
1717102	2006	1850	-1	58	131	0.12	-1	0.0752194
1717125	2006	1284	-1	55	85	0.162	-1	0.0788487
1717209	2006	2205	-1	-1	138	0.012	-1	0.0595121
1738795	2401	2205	-1	68	107	0.06	-1	0.0689228
1738830	2401	1666	-1	105	-1		-1	0.080241
1738844	2401	1656	-1	46	58	0	-1	0.0867584
1738867	2401	713	-1	108	40	0.155	-1	0.110685
1738872	2401	2547	-1	261	146	0.113	-1	0.125644
1738897	2401	2109	-1	2	-1		-1	0.0896114
1738953	2401	2980	-1	160	-1	0	-1	0.0768116
1738954	2401	1850	-1	182	78	0.403	-1	0.105001
1738959	2401	2537	-1	71	51	0.155	-1	0.099627
1738974	2401	1284	-1	106	58	0.28	-1	0.105072
1739048	2401	2423	-1	-1	25	0.218	-1	0.115518
1747883	2547	2109	-1	3	-1		-1	0.09083
1747899	2547	1284	-1	120	105	0.108	-1	0.0966594
1747923	2547	2537	-1	115	204	0.039	-1	0.090727
1747928	2547	1850	-1	155	141	0.095	-1	0.0907349
1747958	2547	2980	-1	128	48	0.4	-1	0.106245
1748005	2547	2205	-1	84	144	0.031	-1	0.083348
1748034	2547	713	-1	136	203	0.039	-1	0.0915811
1748061	2547	1666	-1	73	24		-1	0.0982554
1748082	2547	1656	-1	93	151	0	-1	0.0868288
1781630	713	1284	-1	12	34	0.118	-1	0.109162
1781639	713	2980	-1	39	31	0	-1	0.0957748
1781645	713	2537	289	133	213	1	-1	0.922106
1781647	713	2205	-1	32	39	0.337	-1	0.103089
1781662	713	1850	-1	51	-1	0.113	-1	0.0948428
1781674	713	1656	289	-1	23	1	-1	0.999765
1791679	1284	2980	-1	1	17	0	-1	0.0946343
1791685	1284	1850	-1	26	56	0.191	-1	0.0958717
1791744	1284	2537	-1	-1	44	0.118	-1	0.106168
1791750	1284	1656	-1	-1	35	0	-1	0.107219
1791751	1284	1666	-1	-1	24		-1	0.115612
1791763	1284	2205	-1	-1	83	0.025	-1	0.0914283
1797250	1656	2537	289	-1	33	1	-1	0.999765
1797268	1656	2205	-1	-1	97	0	-1	0.086575
1797271	1656	1850	-1	-1	152	0	-1	0.0488701
1797550	1666	1850	-1	57	-1		-1	0.0947966
1797557	1666	2980	-1	98	24		-1	0.0991384
1797562	1666	2109	-1	70	80		-1	0.0973801
1797583	1666	2537	-1	-1	9		-1	0.119663
1801434	1850	2205	-1	14	126	0.042	-1	0.0726698
1801436	1850	2980	-1	93	-1	0	-1	0.0802254
1801503	1850	2537	-1	-1	8	0.113	-1	0.104213
1804864	2109	2980	-1	-1	12		-1	0.112998
1806443	2205	2423	287	-1	98	0.387	-1	0.265862
1806451	2205	2537	-1	-1	54	0.337	-1	0.106832
1810427	2537	2980	-1	22	34	0	-1	0.107811

## Sheet: ceftazidime
	source	target	domain	refseq	eskape	gosim	string	total_score
162219	2997	2997	-1	-1	-1		170	0.0901087
162230	2997	2361	-1	-1	-1	0.53	6	0.124599
162242	2997	544	-1	-1	-1	0.442	15	0.112123
162245	2997	2502	-1	-1	-1		194	0.559517
162247	2997	2633	-1	-1	-1	0.13	160	0.164619
162248	2997	2719	-1	-1	-1	0.325	133	0.130116
162257	2997	2431	-1	-1	-1		64	0.251443
162258	2997	761	-1	-1	-1	0.117	84	0.167072
162270	2997	2525	-1	-1	-1		167	0.103167
162274	2997	546	79	-1	-1	0.113	37	0.0997258
162277	2997	2195	-1	-1	-1	1	43	0.342902
162373	2997	2634	289	-1	-1	1	-1	0.924902
162375	2997	2704	71	-1	-1	0.091	-1	0.0801829
162376	2997	2734	81	-1	-1	0.074	-1	0.0804896
162378	2997	2748	121	-1	-1	0.109	-1	0.0802143
162395	2997	709	286	-1	-1	0.286	-1	0.538574
162396	2997	1832	289	-1	-1	1	-1	0.924902
162401	2997	2053	286	-1	-1	0.716	-1	0.538574
162402	2997	2478	286	-1	-1	0.286	-1	0.538574
162403	2997	2487	286	-1	-1	0	-1	0.538574
162407	2997	2732	287	-1	-1		-1	0.635264
162411	2997	2655	287	-1	-1	0.286	-1	0.635264
162414	2997	2797	287	-1	-1	0	-1	0.635264
255323	2579	545	180	233	256	0	138	0.083493
255345	2579	544	58	221	266	0	162	0.0875102
255377	2579	36	-1	185	175		-1	0.102435
255388	2579	51	78	138	143	0	-1	0.0805087
255389	2579	50	-1	201	122	0	-1	0.101936
255390	2579	52	120	195	142	0	-1	0.0859617
255752	2579	487	37	150	164		-1	0.0778646
255766	2579	504	-1	20	16		-1	0.100695
255796	2579	636	-1	99	166		-1	0.0907151
255821	2579	725	-1	110	130		-1	0.0865713
255826	2579	750	-1	68	116	0	-1	0.0722601
255828	2579	752	-1	240	191	0	-1	0.104027
255829	2579	753	-1	165	192	0	-1	0.0970254
255831	2579	761	-1	144	62	0	-1	0.0987758
255888	2579	1098	-1	169	137		-1	0.0975509
255918	2579	1242	-1	183	184	0	-1	0.100486
255919	2579	1247	5	89	134	0	-1	0.0712667
255921	2579	1252	58	135	113	0	-1	0.0864669
255922	2579	1257	-1	233	217	0	-1	0.103469
255932	2579	1308	-1	148	125		-1	0.0956225
255936	2579	1326	-1	234	253	0	-1	0.100969
255942	2579	1345	-1	187	196	0	-1	0.107863
255943	2579	1346	-1	223	220	0	-1	0.103481
255944	2579	1349	21	140	143	0	-1	0.0807132
255945	2579	1348	-1	243	242	0	-1	0.104792
255953	2579	1399	-1	48	-1	0	-1	0.0954838
255955	2579	1408	-1	11	89		-1	0.0904289
255986	2579	1459	-1	257	259	0	-1	0.11027
256029	2579	1513	37	184	148		-1	0.0822495
256044	2579	1543	-1	62	31	0	-1	0.0978608
256045	2579	1544	39	187	140		-1	0.0858924
256046	2579	1545	-1	190	170	0	-1	0.10055
256047	2579	1547	37	203	240		-1	0.081939
256049	2579	1557	-1	225	248	0	-1	0.101882
256050	2579	1560	-1	241	149	0	-1	0.115371
256052	2579	1576	-1	95	123		-1	0.096848
256053	2579	1577	-1	107	70		-1	0.100261
256054	2579	1583	-1	187	149	0	-1	0.102994
256055	2579	1600	-1	60	84		-1	0.0782241
256056	2579	1612	120	65	141	0	-1	0.07413
256057	2579	1611	-1	93	138		-1	0.0870206
256062	2579	1627	-1	94	136	0	-1	0.0871363
256065	2579	1640	161	131	156		-1	0.0752948
256066	2579	1642	-1	98	76	0	-1	0.100736
256068	2579	1653	-1	151	175	0	-1	0.0963592
256087	2579	1731	-1	59	71	0	-1	0.0840148
256099	2579	1761	-1	250	255	0	-1	0.105509
256132	2579	1887	120	233	213	0	-1	0.0868388
256142	2579	1925	-1	145	197	0	-1	0.0926919
256144	2579	1929	-1	229	233		-1	0.102956
256155	2579	1951	-1	156	148	0	-1	0.0912649
256173	2579	2002	42	58	126		-1	0.0644689
256175	2579	2008	-1	92	100		-1	0.0972327
256185	2579	2035	-1	73	-1	0	-1	0.0935013
256210	2579	2111	-1	234	194	0	-1	0.106232
256215	2579	2135	168	203	199	0	-1	0.0843804
256221	2579	2145	-1	35	128		-1	0.0749228
256234	2579	2186	37	91	54	0	-1	0.0970253
256236	2579	2195	-1	163	207	0	-1	0.0809453
256290	2579	2320	160	230	177	0	-1	0.089028
256312	2579	2361	-1	121	84	0	-1	0.0988296
256315	2579	2366	-1	157	179	0	-1	0.0977751
256347	2579	2431	-1	143	214		-1	0.082595
256358	2579	2450	-1	168	182	0	-1	0.101386
256370	2579	2488	-1	126	61		-1	0.0994745
256372	2579	2495	-1	86	103		-1	0.0925646
256373	2579	2502	-1	215	193		-1	0.103819
256377	2579	2508	-1	118	144	0	-1	0.08615
256380	2579	2525	-1	112	139		-1	0.0860895
256382	2579	2531	-1	169	144		-1	0.0977229
256384	2579	2536	-1	87	92	0	-1	0.0943022
256385	2579	2535	120	99	122		-1	0.0737532
256415	2579	546	229	30	-1	0	-1	0.12319
256429	2579	1494	-1	81	111		-1	0.0770923
256431	2579	1521	-1	68	50	0	-1	0.0994638
256433	2579	1541	-1	19	65	0	-1	0.0948858
256434	2579	1548	-1	66	-1	0	-1	0.0953397
256436	2579	1556	-1	71	-1	0	-1	0.0934749
256437	2579	1558	-1	5	3	0	-1	0.0956425
256439	2579	1574	-1	45	0		-1	0.094809
256440	2579	1589	-1	1	-1		-1	0.0891903
256441	2579	2507	-1	0	-1		-1	0.0907778
256459	2579	2793	-1	203	107	0	-1	0.105197
256463	2579	708	-1	103	115	0	-1	0.096502
256467	2579	3041	-1	3	107		-1	0.0791723
256469	2579	709	6	43	76	0	-1	0.0739631
256476	2579	1726	-1	53	29	0	-1	0.0972555
256491	2579	2545	-1	9	64	0	-1	0.0941419
256494	2579	2619	-1	30	17		-1	0.0984417
256496	2579	2710	-1	78	75		-1	0.0992523
256499	2579	2834	-1	75	61		-1	0.0987473
256502	2579	2552	-1	104	126	0	-1	0.0916082
256517	2579	2627	-1	247	197	0	-1	0.105659
256537	2579	2635	-1	65	43	0	-1	0.101537
256554	2579	2476	-1	36	57	0	-1	0.0896179
256563	2579	2734	229	185	174	0	-1	0.0908121
256573	2579	2614	-1	5	4	0	-1	0.0966179
256582	2579	2478	-1	37	32	0	-1	0.0987638
256587	2579	707	-1	122	55	0	-1	0.106916
256592	2579	2717	-1	3	-1		-1	0.09083
256600	2579	712	-1	43	53	0	-1	0.0883601
256623	2579	2053	-1	44	16	0	-1	0.0950079
256625	2579	2729	17	65	77	0	-1	0.0827033
256627	2579	1344	-1	56	8	0	-1	0.0975141
256629	2579	2915	-1	245	262	0	-1	0.105665
256636	2579	736	-1	10	-1	0	-1	0.0930297
256649	2579	2704	225	136	66	0	-1	0.0932099
256658	2579	1350	87	63	11	0	-1	0.0868168
256660	2579	764	-1	113	-1	0	-1	0.0764463
256672	2579	3051	-1	132	105		-1	0.0973855
256682	2579	2960	-1	94	100		-1	0.0970645
256686	2579	2716	-1	55	79	0	-1	0.0813714
256692	2579	2815	-1	157	180		-1	0.0977751
256700	2579	2633	-1	234	282	0	-1	0.10245
256716	2579	2947	-1	33	54	0	-1	0.093293
256717	2579	1966	-1	108	95		-1	0.0969045
256734	2579	2251	-1	49	5	0	-1	0.0964345
256735	2579	1311	-1	156	162	0	-1	0.0923841
256738	2579	2736	26	125	-1	0	-1	0.0856143
256744	2579	2500	-1	26	-1	0	-1	0.0993886
256752	2579	2678	-1	109	88		-1	0.098282
256775	2579	2657	-1	58	59	0	-1	0.0891627
256777	2579	2719	-1	77	89	0	-1	0.0939696
256778	2579	2748	245	241	128	0	-1	0.0989359
256784	2579	2487	-1	49	23	0	-1	0.0956235
256790	2579	2814	-1	73	23		-1	0.0986386
256798	2579	150	-1	-1	37	0	-1	0.107302
256814	2579	751	-1	-1	47		-1	0.105449
256844	2579	1309	-1	-1	29	0	-1	0.109825
256851	2579	1564	-1	-1	1		-1	0.0887147
256852	2579	1563	-1	-1	65	0	-1	0.115372
256853	2579	1609	-1	-1	37		-1	0.107302
256854	2579	1613	-1	-1	28	0	-1	0.108716
256855	2579	1616	43	-1	35	0	-1	0.0873154
256867	2579	1828	-1	-1	56	0	-1	0.10551
256875	2579	2059	138	-1	35	0	-1	0.0881566
256877	2579	2080	-1	-1	31		-1	0.109734
256891	2579	2383	-1	-1	32		-1	0.109734
256902	2579	2797	-1	-1	52	0	-1	0.10567
256904	2579	2067	-1	-1	19		-1	0.114747
256907	2579	2844	-1	-1	35		-1	0.107219
256917	2579	2867	-1	-1	20		-1	0.115648
256926	2579	2868	-1	-1	50		-1	0.10567
256927	2579	2698	-1	-1	11		-1	0.113321
256940	2579	1305	165	-1	-1	0	-1	0.0802708
256941	2579	1352	120	-1	-1		-1	0.0802143
256946	2579	1831	122	-1	-1		-1	0.0803692
256949	2579	2634	143	-1	-1	0	-1	0.0803692
256969	2579	1400	64	-1	-1	0	-1	0.0800495
256975	2579	2003	57	-1	-1		-1	0.0806122
256984	2579	2743	37	-1	-1		-1	0.079661
256985	2579	2968	37	-1	-1		-1	0.079661
256986	2579	2652	37	-1	-1		-1	0.079661
270543	2704	2361	112	132	144	0.041	198	0.173449
270544	2704	50	217	174	143	0.235	205	0.203697
270545	2704	2186	252	127	144	0.315	205	0.208335
270546	2704	51	261	187	140	0.302	205	0.175461
270547	2704	52	269	218	150	0.353	207	0.348997
270548	2704	2704	-1	-1	-1		207	0.92058
270552	2704	545	277	141	106	0.034	130	0.114096
270573	2704	2915	-1	187	144	0.056	165	0.131406
270594	2704	2488	-1	25	-1		180	0.169274
270610	2704	1929	235	153	97		24	0.107867
270634	2704	36	186	83	104		-1	0.0757681
270984	2704	487	252	85	54		-1	0.0931699
270997	2704	504	-1	10	10		-1	0.0985894
271014	2704	544	256	144	143	0.037	-1	0.0829559
271022	2704	636	-1	62	62		-1	0.0916933
271045	2704	725	65	86	81		-1	0.0853551
271051	2704	752	29	153	55	0.048	-1	0.103132
271052	2704	753	-1	116	63	0.041	-1	0.0989212
271053	2704	761	229	69	-1	0.054	-1	0.1251
271100	2704	1098	120	78	69		-1	0.0941979
271128	2704	1242	17	99	57	0.111	-1	0.0976434
271129	2704	1247	240	18	59	0	-1	0.0988936
271131	2704	1252	256	71	9	0.104	-1	0.128283
271132	2704	1257	153	164	83	0	-1	0.0915902
271140	2704	1308	65	106	-1		-1	0.0884241
271144	2704	1326	284	170	87	0.223	-1	0.27545
271149	2704	1345	131	142	133	0.288	-1	0.0833186
271150	2704	1346	285	154	73	1	-1	0.358138
271151	2704	1349	244	73	-1	0.129	-1	0.126022
271152	2704	1348	285	193	88	0.353	-1	0.38025
271188	2704	1459	285	208	91	1	-1	0.526586
271230	2704	1513	252	94	65		-1	0.0923572
271244	2704	1543	-1	26	-1	0.079	-1	0.0993886
271245	2704	1544	279	132	3		-1	0.285327
271246	2704	1545	209	128	26	0	-1	0.101703
271247	2704	1547	252	117	71		-1	0.0867037
271249	2704	1557	-1	168	75	0	-1	0.0993602
271250	2704	1560	283	181	8	0.096	-1	0.355433
271252	2704	1576	-1	12	-1		-1	0.0946846
271253	2704	1577	219	34	56		-1	0.0933093
271254	2704	1583	23	116	64	0.079	-1	0.102172
271255	2704	1600	120	8	-1		-1	0.0800166
271256	2704	1612	269	12	-1	0.108	-1	0.126116
271257	2704	1611	194	44	22		-1	0.100153
271262	2704	1627	120	65	82	0	-1	0.0803783
271265	2704	1640	275	62	66		-1	0.0948131
271266	2704	1642	159	38	-1	0.104	-1	0.0812578
271268	2704	1653	75	70	94	0	-1	0.0799113
271286	2704	1731	-1	32	-1	0	-1	0.0982618
271297	2704	1761	284	199	103	0.223	-1	0.338246
271325	2704	1887	269	169	97	0.061	-1	0.095034
271335	2704	1925	65	95	123	0.032	-1	0.074234
271347	2704	1951	-1	88	58	0.079	-1	0.101945
271364	2704	2008	120	27	-1		-1	0.0807386
271395	2704	2111	-1	141	114	0.056	-1	0.098508
271399	2704	2135	277	135	76	0	-1	0.0892392
271405	2704	2145	186	15	33		-1	0.0939776
271417	2704	2195	72	93	107	0	-1	0.0743834
271467	2704	2320	275	168	104	0.051	-1	0.0974221
271488	2704	2366	207	70	85	0.072	-1	0.0789706
271519	2704	2431	186	87	133		-1	0.074695
271531	2704	2450	214	79	87	0.112	-1	0.0797413
271544	2704	2495	-1	14	-1		-1	0.0971406
271545	2704	2502	234	105	63		-1	0.0933382
271549	2704	2508	-1	71	64	0.111	-1	0.096506
271553	2704	2525	-1	31	8		-1	0.0996702
271555	2704	2531	-1	81	53		-1	0.101197
271557	2704	2536	-1	30	-1	0.079	-1	0.0991122
271558	2704	2535	269	65	85		-1	0.0880257
271585	2704	2627	-1	179	55	0	-1	0.107358
271586	2704	2633	-1	134	148	0.041	-1	0.0867731
271593	2704	2678	65	44	14		-1	0.0830818
271614	2704	1494	157	62	46		-1	0.0885936
271616	2704	1521	19	18	-1	0	-1	0.0816823
271617	2704	1556	-1	67	-1	0	-1	0.0947755
271618	2704	1558	186	38	-1	0	-1	0.0990813
271623	2704	2710	101	38	5		-1	0.0837287
271629	2704	2719	-1	68	130	0.169	-1	0.0747653
271631	2704	2734	281	112	10	0.034	-1	0.284658
271632	2704	2736	284	91	-1	0.224	-1	0.341418
271639	2704	2748	282	183	-1	0.163	-1	0.116064
271662	2704	2793	152	115	16	0.202	-1	0.102964
271675	2704	2815	139	67	69		-1	0.0885992
271759	2704	2960	-1	37	-1		-1	0.098383
271798	2704	3051	-1	53	46		-1	0.0992511
271800	2704	1966	-1	56	-1		-1	0.0947966
271801	2704	707	-1	92	46	0.075	-1	0.10422
271807	2704	2657	201	8	11	0.1	-1	0.0911107
271810	2704	708	101	105	42	0	-1	0.10257
271811	2704	1726	40	11	-1	0.091	-1	0.0795638
271813	2704	2552	101	85	45	0	-1	0.0963607
271822	2704	2251	-1	1	-1	0.1	-1	0.0891903
271823	2704	1311	45	28	18	0	-1	0.0826898
271831	2704	2478	33	1	7	0.087	-1	0.0833664
271834	2704	712	-1	12	-1	0.079	-1	0.0946846
271838	2704	2487	33	2	-1	0	-1	0.079567
271842	2704	764	118	108	30	0.075	-1	0.103202
271850	2704	709	240	7	19	0.087	-1	0.104805
271852	2704	1350	262	29	-1	0.223	-1	0.146523
271855	2704	2635	154	22	-1	0.033	-1	0.0807922
271861	2704	150	186	-1	39	0.068	-1	0.0937599
271885	2704	1243	-1	-1	29		-1	0.109825
271891	2704	1399	189	-1	1	0.043	-1	0.0917408
271895	2704	1541	-1	-1	28	0.084	-1	0.108716
271897	2704	1584	-1	-1	13		-1	0.112524
271919	2704	2476	-1	-1	8	0.1	-1	0.104213
271920	2704	2545	-1	-1	19	0.084	-1	0.114747
271924	2704	2619	134	-1	46		-1	0.0889122
271931	2704	2947	200	-1	4	0.116	-1	0.092756
271932	2704	2867	-1	-1	16		-1	0.114227
271933	2704	2814	186	-1	2		-1	0.0923782
271935	2704	546	281	-1	-1	0.259	-1	0.163797
271943	2704	1305	276	-1	-1	0.053	-1	0.125298
271944	2704	1352	269	-1	-1		-1	0.0897028
271949	2704	1831	270	-1	-1		-1	0.0955079
271950	2704	2059	273	-1	-1	0.191	-1	0.114876
271953	2704	2634	273	-1	-1	0.091	-1	0.114876
271968	2704	1997	99	-1	-1	0.187	-1	0.0804001
271970	2704	1309	65	-1	-1	0.091	-1	0.0800495
271977	2704	2089	186	-1	-1		-1	0.0917593
271986	2704	1570	186	-1	-1		-1	0.0917593
271992	2704	751	186	-1	-1		-1	0.0917593
271994	2704	1652	94	-1	-1		-1	0.0804896
271998	2704	1593	65	-1	-1		-1	0.0800495
271999	2704	1383	186	-1	-1		-1	0.0917593
272015	2704	757	186	-1	-1		-1	0.0917593
272025	2704	711	65	-1	-1	0	-1	0.0800495
272037	2704	2968	252	-1	-1		-1	0.089023
272040	2704	1248	230	-1	-1		-1	0.0876502
272046	2704	2107	219	-1	-1	0	-1	0.0874227
272052	2704	2729	243	-1	-1	0.033	-1	0.0885458
272055	2704	2625	65	-1	-1	0	-1	0.0800495
272057	2704	1400	257	-1	-1	0.067	-1	0.0942133
272062	2704	2558	190	-1	-1	0.041	-1	0.0913339
272079	2704	1944	186	-1	-1		-1	0.0917593
272082	2704	2090	186	-1	-1		-1	0.0917593
272084	2704	1304	186	-1	-1	0.133	-1	0.0917593
272086	2704	1884	192	-1	-1		-1	0.091471
272094	2704	1574	186	-1	-1		-1	0.0917593
272096	2704	1597	157	-1	-1		-1	0.0803692
272099	2704	736	135	-1	-1	0	-1	0.0803692
272106	2704	2652	252	-1	-1		-1	0.089023
272118	2704	2081	186	-1	-1		-1	0.0917593
272129	2704	1949	65	-1	-1		-1	0.0800495
272136	2704	2003	256	-1	-1		-1	0.0944927
272145	2704	1923	186	-1	-1	0	-1	0.0917593
272156	2704	740	127	-1	-1		-1	0.0803692
272157	2704	1254	186	-1	-1		-1	0.0917593
272158	2704	2650	186	-1	-1		-1	0.0917593
272159	2704	900	94	-1	-1		-1	0.0804896
272164	2704	1662	114	-1	-1	0	-1	0.079799
272168	2704	1572	186	-1	-1		-1	0.0917593
272170	2704	1580	102	-1	-1	0.053	-1	0.0804001
272172	2704	2501	186	-1	-1	0	-1	0.0917593
272177	2704	2500	151	-1	-1	0	-1	0.0803692
272179	2704	1548	284	-1	-1	0.249	-1	0.404616
272180	2704	2496	65	-1	-1		-1	0.0800495
272186	2704	1885	4	-1	-1		-1	0.0705994
272190	2704	1581	186	-1	-1	0	-1	0.0917593
272194	2704	1609	65	-1	-1		-1	0.0800495
272201	2704	2067	186	-1	-1		-1	0.0917593
272203	2704	1589	186	-1	-1		-1	0.0917593
272216	2704	2053	41	-1	-1	0.357	-1	0.079661
272218	2704	1575	65	-1	-1		-1	0.0800495
272226	2704	1832	230	-1	-1	0.091	-1	0.0876502
272228	2704	1810	127	-1	-1		-1	0.0803692
272230	2704	1409	65	-1	-1		-1	0.0800495
272231	2704	1594	65	-1	-1		-1	0.0800495
272232	2704	2716	186	-1	-1	0.057	-1	0.0917593
272236	2704	2848	186	-1	-1		-1	0.0917593
272240	2704	2510	186	-1	-1		-1	0.0917593
272245	2704	2016	186	-1	-1		-1	0.0917593
272252	2704	2288	186	-1	-1	0	-1	0.0917593
272258	2704	1355	65	-1	-1		-1	0.0800495
272268	2704	1578	186	-1	-1	0.07	-1	0.0917593
272281	2704	1828	196	-1	-1	1	-1	0.0924495
272283	2704	1883	42	-1	-1	0	-1	0.079661
272292	2704	1592	186	-1	-1		-1	0.0917593
272293	2704	2002	253	-1	-1		-1	0.0885732
272304	2704	1616	253	-1	-1	0.087	-1	0.0885732
272307	2704	2651	123	-1	-1	0.053	-1	0.0803692
272309	2704	2051	186	-1	-1	0.036	-1	0.0917593
272318	2704	2474	65	-1	-1		-1	0.0800495
272322	2704	1648	189	-1	-1		-1	0.0913339
272328	2704	756	186	-1	-1	0	-1	0.0917593
272330	2704	2507	93	-1	-1		-1	0.0804896
272333	2704	592	157	-1	-1		-1	0.0803692
272342	2704	1563	34	-1	-1	0.064	-1	0.0797143
272348	2704	710	209	-1	-1	0.111	-1	0.0875211
272351	2704	2159	186	-1	-1		-1	0.0917593
272352	2704	755	91	-1	-1	0	-1	0.0804896
272353	2704	1384	186	-1	-1		-1	0.0917593
272357	2704	706	65	-1	-1		-1	0.0800495
272361	2704	1595	186	-1	-1		-1	0.0917593
272371	2704	739	186	-1	-1		-1	0.0917593
272381	2704	2425	42	-1	-1	0	-1	0.079661
272387	2704	2743	252	-1	-1		-1	0.089023
272388	2704	2324	218	-1	-1	0.133	-1	0.0874239
272391	2704	2452	186	-1	-1		-1	0.0917593
272393	2704	2057	120	-1	-1		-1	0.0802143
272397	2704	1579	186	-1	-1		-1	0.0917593
272407	2704	1246	186	-1	-1		-1	0.0917593
343428	1929	487	65	173	191		51	0.0930566
343470	1929	36	-1	166	199		-1	0.0983837
343480	1929	51	99	201	174		-1	0.0836946
343481	1929	50	-1	208	147		-1	0.100139
343482	1929	52	138	206	168		-1	0.0859371
343554	1929	150	-1	6	31		-1	0.108661
343824	1929	504	-1	26	-1		-1	0.0993886
343840	1929	544	80	250	264		-1	0.0866323
343841	1929	545	195	247	258		-1	0.0863376
343854	1929	636	-1	120	194		-1	0.0924457
343880	1929	725	-1	107	139		-1	0.0860895
343885	1929	750	-1	49	98		-1	0.0702988
343887	1929	752	-1	247	200		-1	0.10516
343888	1929	753	-1	186	195		-1	0.107613
343890	1929	761	2	137	80		-1	0.0990149
343947	1929	1098	-1	151	153		-1	0.0906408
343977	1929	1242	-1	167	176		-1	0.100754
343978	1929	1247	30	77	140		-1	0.0739086
343980	1929	1252	81	146	124		-1	0.087129
343981	1929	1257	-1	245	246		-1	0.104481
343991	1929	1308	-1	190	101		-1	0.108495
343995	1929	1326	-1	259	258		-1	0.110121
344001	1929	1345	-1	217	192		-1	0.103032
344002	1929	1346	-1	249	249		-1	0.104253
344003	1929	1349	40	176	158		-1	0.0789164
344004	1929	1348	-1	265	258		-1	0.110504
344010	1929	1399	-1	37	7		-1	0.0987287
344012	1929	1408	-1	13	43		-1	0.110732
344042	1929	1459	-1	280	264		-1	0.112607
344082	1929	1513	65	167	157		-1	0.0787867
344098	1929	1543	-1	83	31		-1	0.101532
344099	1929	1544	66	210	165		-1	0.0859327
344100	1929	1545	-1	213	198		-1	0.105356
344101	1929	1547	65	209	248		-1	0.082768
344103	1929	1557	-1	254	239		-1	0.105967
344104	1929	1560	-1	267	162		-1	0.115822
344106	1929	1576	-1	96	95		-1	0.0968902
344107	1929	1577	-1	95	92		-1	0.0967812
344108	1929	1583	-1	214	161		-1	0.100678
344109	1929	1600	-1	51	92		-1	0.0743961
344110	1929	1612	138	67	118		-1	0.0736388
344111	1929	1611	-1	89	126		-1	0.0918689
344116	1929	1627	-1	99	128		-1	0.0897391
344119	1929	1640	181	115	171		-1	0.0757929
344120	1929	1642	-1	116	85		-1	0.0986584
344122	1929	1653	-1	143	190		-1	0.0928688
344140	1929	1731	-1	45	75		-1	0.0820579
344153	1929	1761	-1	269	261		-1	0.110816
344184	1929	1887	138	258	227		-1	0.09234
344194	1929	1925	-1	153	198		-1	0.0945929
344205	1929	546	239	48	-1		-1	0.125295
344221	1929	1494	-1	125	146		-1	0.0868402
344223	1929	1521	-1	145	34		-1	0.104517
344225	1929	1541	-1	15	80		-1	0.0916626
344226	1929	1548	-1	44	58		-1	0.0870019
344228	1929	1556	-1	85	-1		-1	0.0877789
344229	1929	1558	-1	34	0		-1	0.0968544
344230	1929	1574	-1	36	34		-1	0.100206
344231	1929	1589	-1	9	-1		-1	0.0926447
344249	1929	2531	-1	230	156		-1	0.104652
344252	1929	2960	-1	82	61		-1	0.0986902
344257	1929	2195	-1	170	254		-1	0.0822117
344260	1929	2502	11	194	206		-1	0.0800371
344261	1929	2535	138	130	108		-1	0.0870171
344262	1929	764	-1	128	22		-1	0.096854
344263	1929	2716	-1	53	42		-1	0.0997339
344264	1929	2749	-1	2	-1		-1	0.0896114
344266	1929	2815	-1	155	196		-1	0.0943833
344282	1929	712	-1	68	55		-1	0.0992539
344293	1929	1311	-1	186	191		-1	0.10611
344309	1929	2915	-1	262	263		-1	0.111429
344312	1929	1966	-1	139	124		-1	0.0986563
344319	1929	2729	36	72	72		-1	0.0879459
344328	1929	2002	70	63	125		-1	0.0764748
344329	1929	2035	-1	59	-1		-1	0.0945355
344353	1929	2488	-1	122	80		-1	0.100167
344355	1929	2678	-1	125	75		-1	0.100156
344357	1929	2736	44	201	-1		-1	0.0958072
344365	1929	3051	-1	121	134		-1	0.0859711
344378	1929	2525	-1	109	123		-1	0.0962426
344391	1929	1350	102	59	70		-1	0.0841773
344398	1929	2719	-1	87	100		-1	0.0958276
344418	1929	2567	-1	6	15		-1	0.0961162
344419	1929	2625	-1	0	-1		-1	0.0907778
344420	1929	2748	253	265	148		-1	0.0906886
344422	1929	2814	-1	68	51		-1	0.0994248
344426	1929	2107	-1	36	-1		-1	0.0983732
344446	1929	2111	-1	235	208		-1	0.104532
344451	1929	2450	-1	156	190		-1	0.0950113
344452	1929	2476	-1	57	62		-1	0.0845662
344454	1929	2633	-1	219	279		-1	0.096579
344459	1929	2947	-1	37	22		-1	0.0973945
344471	1929	2487	-1	100	35		-1	0.103348
344474	1929	2545	-1	47	78		-1	0.0824436
344484	1929	736	-1	44	-1		-1	0.0966576
344492	1929	2145	-1	41	82		-1	0.0840331
344517	1929	2495	-1	88	79		-1	0.102354
344518	1929	2619	-1	31	57		-1	0.0923895
344520	1929	2710	-1	69	70		-1	0.0979276
344524	1929	2834	-1	79	46		-1	0.102627
344531	1929	1951	-1	191	158		-1	0.0997895
344534	1929	2186	65	111	91		-1	0.0930168
344560	1929	2685	-1	34	-1		-1	0.0982618
344566	1929	2135	189	238	206		-1	0.0872643
344577	1929	2500	-1	31	57		-1	0.0923895
344581	1929	2657	-1	77	73		-1	0.099306
344593	1929	2288	-1	11	-1		-1	0.0931927
344609	1929	1828	-1	6	48		-1	0.10642
344621	1929	2508	-1	117	154		-1	0.0853209
344641	1929	2793	-1	231	140		-1	0.106879
344646	1929	3041	-1	4	85		-1	0.0869863
344647	1929	2053	-1	90	25		-1	0.0994886
344655	1929	2366	-1	156	187		-1	0.095233
344660	1929	2614	-1	31	8		-1	0.0996702
344669	1929	2090	-1	17	-1		-1	0.0971159
344675	1929	2552	-1	105	106		-1	0.0963675
344688	1929	2008	-1	102	70		-1	0.100087
344691	1929	2251	-1	74	44		-1	0.10339
344696	1929	2466	-1	30	-1		-1	0.0991122
344717	1929	2627	-1	267	192		-1	0.111066
344719	1929	2717	-1	11	-1		-1	0.0931927
344728	1929	707	-1	133	91		-1	0.0976716
344729	1929	708	-1	113	99		-1	0.0969495
344740	1929	2507	-1	33	-1		-1	0.0982618
344746	1929	1344	-1	46	69		-1	0.0818092
344757	1929	2320	179	223	194		-1	0.0874481
344759	1929	709	31	47	59		-1	0.0845202
344762	1929	2478	-1	27	35		-1	0.102391
344763	1929	2536	-1	109	105		-1	0.0965582
344765	1929	2635	-1	39	90		-1	0.0781993
344799	1929	2361	-1	143	113		-1	0.0973874
344801	1929	2734	239	237	156		-1	0.0894901
344818	1929	2431	-1	154	214		-1	0.0801957
344828	1929	1726	-1	31	10		-1	0.0993818
344855	1929	751	-1	-1	65		-1	0.115372
344881	1929	1243	-1	-1	24		-1	0.115612
344883	1929	1309	-1	-1	32		-1	0.109734
344891	1929	1563	-1	-1	47		-1	0.105449
344893	1929	1571	-1	-1	7		-1	0.105697
344894	1929	1578	-1	-1	33		-1	0.110357
344895	1929	1609	-1	-1	46		-1	0.105162
344896	1929	1613	-1	-1	25		-1	0.115518
344897	1929	1616	71	-1	0		-1	0.0826926
344910	1929	2067	-1	-1	17		-1	0.114402
344919	1929	2868	-1	-1	39		-1	0.107531
344923	1929	2081	-1	-1	2		-1	0.103475
344932	1929	2797	-1	-1	79		-1	0.0903635
344933	1929	2383	-1	-1	27		-1	0.108507
344936	1929	2844	-1	-1	15		-1	0.110251
344937	1929	2059	159	-1	42		-1	0.0886737
344940	1929	2867	-1	-1	39		-1	0.107531
344941	1929	2013	-1	-1	63		-1	0.116994
344946	1929	2089	-1	-1	16		-1	0.114227
344968	1929	1305	186	-1	-1		-1	0.0917593
344969	1929	1352	138	-1	-1		-1	0.0803692
344974	1929	1831	140	-1	-1		-1	0.0803692
344977	1929	2634	163	-1	-1		-1	0.0803692
344998	1929	1248	3	-1	-1		-1	0.0903313
345005	1929	1400	88	-1	-1		-1	0.0804896
345010	1929	1832	5	-1	-1		-1	0.0762431
345013	1929	2968	65	-1	-1		-1	0.0800495
345018	1929	2743	65	-1	-1		-1	0.0800495
345019	1929	2652	65	-1	-1		-1	0.0800495
345021	1929	2003	80	-1	-1		-1	0.0804896
386957	761	2633	-1	151	121	0.099	72	0.118121
386979	761	2525	-1	64	12		94	0.180085
387067	761	487	44	69	8		26	0.0962246
387072	761	2625	-1	-1	-1	0	128	0.0976348
387082	761	2488	-1	118	112		143	0.121312
387086	761	1761	-1	161	112	0.086	1	0.105384
387098	761	2288	-1	-1	-1	0	23	0.0858536
387128	761	36	-1	121	102		-1	0.0970416
387137	761	51	89	52	16	0.037	-1	0.0839875
387138	761	50	-1	112	17	0.086	-1	0.0985422
387139	761	52	127	120	25	0.048	-1	0.103401
387445	761	544	68	93	89	0.083	-1	0.0847606
387446	761	545	187	138	99	0.015	-1	0.0867285
387472	761	725	-1	60	49		-1	0.0959468
387477	761	752	-1	143	97	0.047	-1	0.0984273
387478	761	753	-1	64	79	0.099	-1	0.0937635
387490	761	2531	-1	90	112		-1	0.0962554
387497	761	2135	180	93	111	0	-1	0.0733285
387503	761	2960	-1	20	-1		-1	0.100651
387509	761	2502	0	122	60		-1	0.110266
387510	761	2535	127	20	10		-1	0.0832288
387514	761	2366	-1	100	118	0.086	-1	0.0972493
387525	761	1611	-1	55	48		-1	0.100908
387526	761	1574	-1	7	-1		-1	0.0902873
387550	761	1640	166	59	41		-1	0.0852785
387551	761	1545	-1	99	27	0	-1	0.099547
387582	761	1887	127	154	113	0.091	-1	0.0878734
387587	761	2815	-1	87	43		-1	0.103093
387594	761	1252	68	59	12	0.065	-1	0.0842085
387607	761	1627	-1	54	60	0	-1	0.0884611
387608	761	1557	-1	114	79	0	-1	0.100702
387610	761	1326	-1	114	111	0.086	-1	0.0965282
387611	761	2320	166	138	56	0.032	-1	0.099833
387652	761	2431	-1	92	115		-1	0.0970029
387655	761	2361	-1	80	-1	0.099	-1	0.0901818
387695	761	1346	-1	116	90	0.214	-1	0.0970889
387700	761	1247	19	58	20	0	-1	0.0850558
387718	761	1544	53	110	33		-1	0.1019
387719	761	1577	-1	61	-1		-1	0.0943911
387744	761	2678	-1	24	-1		-1	0.100237
387757	761	2814	-1	28	-1		-1	0.0989868
387759	761	2719	-1	11	-1	0.249	-1	0.0931927
387777	761	2748	250	138	21	0.063	-1	0.125294
387788	761	1098	-1	121	84		-1	0.0988296
387789	761	2195	-1	80	84	0	-1	0.094163
387804	761	1560	-1	137	73	0.102	-1	0.10018
387805	761	2657	-1	12	-1	0.141	-1	0.0946846
387811	761	1399	-1	5	-1	0.077	-1	0.0917811
387825	761	764	-1	70	-1	0.064	-1	0.094512
387828	761	2793	-1	114	11	0.119	-1	0.0949701
387845	761	2834	-1	31	-1		-1	0.0983717
387848	761	707	-1	67	-1	0.064	-1	0.0947755
387849	761	1543	-1	5	-1	0.088	-1	0.0917811
387853	761	1242	-1	127	82	0.132	-1	0.100215
387864	761	1642	-1	30	-1	0.065	-1	0.0991122
387866	761	1547	44	144	107		-1	0.0891457
387871	761	1345	-1	59	68	0.069	-1	0.0838495
387872	761	1308	-1	64	-1		-1	0.0940707
387885	761	2710	-1	20	-1		-1	0.100651
387886	761	1576	-1	51	15		-1	0.0960569
387888	761	2508	-1	55	63	0.132	-1	0.0817903
387891	761	1349	30	108	112	0.095	-1	0.0802135
387902	761	1951	-1	75	35	0.088	-1	0.102628
387919	761	2450	-1	117	115	0.069	-1	0.0969116
387922	761	2186	44	22	-1	0.082	-1	0.0800152
387952	761	2627	-1	149	91	0	-1	0.0970847
387975	761	2495	-1	37	2		-1	0.0981085
388012	761	2734	234	103	60	0.083	-1	0.0944935
388017	761	1311	-1	14	78	0	-1	0.0940987
388037	761	2536	-1	11	-1	0.088	-1	0.0931927
388043	761	2111	-1	135	121	0.063	-1	0.097334
388044	761	2008	-1	28	-1		-1	0.0989868
388051	761	1612	127	7	39	0.136	-1	0.0841954
388052	761	1583	-1	103	53	0.088	-1	0.104655
388055	761	1513	44	119	81		-1	0.0948925
388058	761	1348	-1	138	109	0.061	-1	0.0980277
388062	761	2251	-1	11	-1	0.141	-1	0.0931927
388069	761	2915	-1	165	105	0.063	-1	0.0984409
388086	761	3051	-1	82	-1		-1	0.0895019
388094	761	1653	-1	108	118	0	-1	0.0973884
388095	761	1459	-1	172	120	0.214	-1	0.0997043
388098	761	1257	-1	126	85	1	-1	0.0990589
388106	761	1925	-1	95	114	0.032	-1	0.0969294
388139	761	636	-1	-1	23		-1	0.118111
388144	761	708	-1	-1	8	0	-1	0.104213
388145	761	709	20	-1	1	0.105	-1	0.0838046
388146	761	1541	-1	-1	12	0.1	-1	0.112998
388169	761	2552	-1	-1	16	0	-1	0.114227
388184	761	1966	-1	-1	29		-1	0.109825
388191	761	2002	58	-1	4		-1	0.0867372
388196	761	2545	-1	-1	14	0.1	-1	0.111841
388198	761	546	232	-1	-1	0.106	-1	0.0872411
388205	761	1305	176	-1	-1	0.064	-1	0.0756439
388206	761	1350	94	-1	-1	0.086	-1	0.0804896
388207	761	1352	127	-1	-1		-1	0.0803692
388212	761	1831	132	-1	-1		-1	0.0803692
388213	761	2059	150	-1	-1	0.056	-1	0.0803692
388218	761	2634	155	-1	-1	0.117	-1	0.0803692
388231	761	2729	25	-1	-1	0.013	-1	0.0800836
388233	761	2968	44	-1	-1		-1	0.079661
388239	761	755	289	-1	-1	1	-1	0.924902
388240	761	2736	34	-1	-1	0.044	-1	0.0797143
388245	761	2743	44	-1	-1		-1	0.079661
388251	761	1616	58	-1	-1	0.105	-1	0.0801692
388254	761	2003	67	-1	-1		-1	0.0800495
388263	761	1400	75	-1	-1	0.075	-1	0.0803079
388278	761	2652	44	-1	-1		-1	0.079661
449947	2488	36	-1	136	104		-1	0.0982177
449954	2488	51	-1	30	13		-1	0.0982973
449955	2488	50	-1	81	18		-1	0.0971785
449956	2488	52	-1	110	22		-1	0.0997752
450197	2488	487	-1	57	8		-1	0.0975141
450219	2488	544	-1	66	89		-1	0.0898531
450220	2488	545	-1	111	96		-1	0.0968138
450249	2488	725	-1	42	44		-1	0.0986101
450254	2488	750	-1	35	-1		-1	0.098195
450256	2488	752	-1	107	98		-1	0.0970402
450257	2488	753	-1	7	80		-1	0.0888815
450302	2488	1098	-1	105	82		-1	0.101437
450329	2488	1242	-1	110	84		-1	0.0984628
450330	2488	1247	-1	35	14		-1	0.0990112
450332	2488	1252	-1	17	12		-1	0.100258
450333	2488	1257	-1	64	86		-1	0.0881746
450341	2488	1308	-1	11	-1		-1	0.0931927
450345	2488	1326	-1	62	111		-1	0.0690148
450349	2488	1345	-1	53	67		-1	0.0809276
450350	2488	1346	-1	71	88		-1	0.0913326
450351	2488	1349	-1	110	118		-1	0.0973884
450352	2488	1348	-1	101	109		-1	0.0964191
450357	2488	1399	-1	11	-1		-1	0.0931927
450383	2488	1459	-1	126	117		-1	0.0985534
450416	2488	1513	-1	99	79		-1	0.101432
450426	2488	1544	-1	32	33		-1	0.100199
450427	2488	1545	-1	40	24		-1	0.0947276
450428	2488	1547	-1	112	108		-1	0.0966594
450430	2488	1557	-1	63	77		-1	0.0915754
450431	2488	1560	-1	100	72		-1	0.100454
450433	2488	1576	-1	63	16		-1	0.0968954
450434	2488	1577	-1	60	-1		-1	0.0943911
450435	2488	1583	-1	80	51		-1	0.101368
450436	2488	1612	-1	28	36		-1	0.103329
450437	2488	1611	-1	68	48		-1	0.102176
450442	2488	1627	-1	62	60		-1	0.0925374
450445	2488	1640	-1	16	38		-1	0.110103
450447	2488	1653	-1	128	118		-1	0.0983945
450474	2488	1761	-1	123	110		-1	0.0966594
450495	2488	1887	-1	123	111		-1	0.0965282
450503	2488	1925	-1	101	113		-1	0.0962879
450512	2488	1951	-1	35	33		-1	0.0997703
450529	2488	2008	-1	51	4		-1	0.0967548
450555	2488	2111	-1	127	119		-1	0.0986715
450559	2488	2135	-1	46	111		-1	0.0690256
450576	2488	2186	-1	24	-1		-1	0.100237
450577	2488	2195	-1	80	83		-1	0.0958682
450616	2488	2320	-1	112	54		-1	0.107327
450637	2488	2361	-1	34	-1		-1	0.0982618
450639	2488	2366	-1	106	122		-1	0.0961644
450666	2488	2431	-1	111	114		-1	0.0965282
450676	2488	2450	-1	119	121		-1	0.0964562
450684	2488	2834	-1	45	-1		-1	0.0955679
450690	2488	2531	-1	83	113		-1	0.0872029
450694	2488	2535	-1	35	7		-1	0.0994291
450701	2488	2508	-1	56	61		-1	0.0843483
450709	2488	2710	-1	27	-1		-1	0.0989868
450720	2488	2815	-1	103	44		-1	0.104258
450723	2488	2633	-1	132	121		-1	0.096884
450745	2488	2734	-1	65	61		-1	0.0965901
450746	2488	2536	-1	16	-1		-1	0.0968302
450770	2488	2719	-1	36	-1		-1	0.0983732
450777	2488	2525	-1	79	14		-1	0.0969739
450782	2488	2793	-1	70	7		-1	0.10027
450786	2488	2502	-1	81	57		-1	0.100964
450811	2488	2627	-1	104	92		-1	0.0959704
450814	2488	2716	-1	21	-1		-1	0.10103
450833	2488	2495	-1	55	5		-1	0.0964327
450843	2488	2678	-1	20	-1		-1	0.100651
450847	2488	2915	-1	126	103		-1	0.0981054
450865	2488	2814	-1	33	-1		-1	0.0982618
450866	2488	2748	-1	105	20		-1	0.0991707
450869	2488	3051	-1	53	-1		-1	0.0948428
450879	2488	636	-1	-1	23		-1	0.118111
450883	2488	708	-1	-1	7		-1	0.105697
450895	2488	1311	-1	-1	78		-1	0.097007
450900	2488	1541	-1	-1	11		-1	0.113321
450910	2488	1966	-1	-1	29		-1	0.109825
450912	2488	2002	-1	-1	1		-1	0.0887147
450929	2488	2545	-1	-1	10		-1	0.11357
450941	2488	2552	-1	-1	17		-1	0.114402
545125	2361	52	-1	136	145	0.056	200	0.183761
545126	2361	51	-1	133	149	0.042	200	0.126969
545136	2361	2186	-1	111	143	0.074	205	0.186915
545140	2361	50	-1	146	144	0.06	205	0.10242
545149	2361	2915	-1	198	158	0.025	193	0.144599
545152	2361	2288	-1	-1	-1	1	20	0.177921
545162	2361	2719	-1	76	128	1	42	0.0796852
545163	2361	2535	-1	51	102		12	0.0637714
545169	2361	2195	-1	110	131	1	0	0.111579
545191	2361	36	-1	84	108		-1	0.0897275
545484	2361	487	-1	86	72		-1	0.100724
545496	2361	504	-1	23	13		-1	0.0997322
545511	2361	544	285	144	155	0.8	-1	0.530189
545512	2361	545	32	141	132	0.006	-1	0.0836668
545521	2361	636	-1	58	80		-1	0.0811174
545545	2361	725	-1	98	93		-1	0.0960911
545551	2361	752	-1	126	70	0.018	-1	0.100059
545552	2361	753	287	111	71	0.5	-1	0.339494
545600	2361	1098	-1	102	77		-1	0.100708
545628	2361	1242	-1	101	77	0.627	-1	0.101612
545629	2361	1247	-1	15	78	0	-1	0.0964594
545631	2361	1252	-1	84	22	0.339	-1	0.097484
545632	2361	1257	287	144	100	0	-1	0.411846
545641	2361	1308	-1	90	2		-1	0.0998502
545645	2361	1326	-1	142	102	0.037	-1	0.0985766
545650	2361	1345	-1	102	139	0.06	-1	0.0862905
545651	2361	1346	-1	135	87	0.074	-1	0.0995227
545652	2361	1349	-1	54	21	0.087	-1	0.096273
545653	2361	1348	-1	151	99	0.025	-1	0.0985679
545657	2361	1408	-1	1	-1		-1	0.0891903
545687	2361	1459	-1	183	106	0.074	-1	0.100919
545722	2361	1513	-1	116	76		-1	0.100394
545733	2361	1543	-1	26	-1	0.551	-1	0.0993886
545734	2361	1544	-1	94	31		-1	0.102905
545735	2361	1545	-1	96	60	0	-1	0.103404
545736	2361	1547	-1	125	87		-1	0.0991334
545738	2361	1557	-1	130	90	0	-1	0.097815
545739	2361	1560	-1	130	27	0.045	-1	0.0974042
545741	2361	1576	-1	25	12		-1	0.0998828
545742	2361	1577	-1	43	76		-1	0.0828724
545743	2361	1583	-1	116	85	0.551	-1	0.0986584
545744	2361	1612	-1	30	6	0.182	-1	0.0993223
545745	2361	1611	-1	57	37		-1	0.0985583
545750	2361	1627	-1	73	102	0	-1	0.0683617
545753	2361	1640	9	72	84		-1	0.0825127
545754	2361	1642	-1	25	1	0.339	-1	0.0981135
545756	2361	1653	-1	82	103	1	-1	0.0825618
545774	2361	1731	-1	33	-1	0	-1	0.0982618
545787	2361	1761	-1	169	123	0.037	-1	0.0992892
545816	2361	1887	-1	147	106	0.094	-1	0.09746
545826	2361	1925	-1	97	130	0.014	-1	0.0875911
545836	2361	1951	-1	99	82	0.551	-1	0.10255
545854	2361	2008	-1	29	4		-1	0.0987458
545883	2361	2111	-1	133	123	0.025	-1	0.0972215
545887	2361	2135	24	117	89	0	-1	0.0939723
545893	2361	2145	-1	29	36		-1	0.103395
545950	2361	2320	6	139	118	0.047	-1	0.0830159
545978	2361	1494	-1	3	68		-1	0.0887206
545980	2361	1521	-1	55	-1	0	-1	0.0947966
545993	2361	2495	-1	31	-1		-1	0.0983717
545995	2361	2710	-1	36	17		-1	0.0973965
545998	2361	2834	-1	4	-1		-1	0.0920315
546011	2361	2627	-1	146	81	0	-1	0.0992944
546016	2361	708	-1	26	62	0	-1	0.0909545
546029	2361	2536	-1	10	1	0.551	-1	0.0948371
546055	2361	2734	120	79	25	0.103	-1	0.094969
546063	2361	2366	-1	79	90	0.143	-1	0.0925516
546079	2361	2552	-1	26	68	0	-1	0.0914453
546087	2361	2531	-1	81	61		-1	0.0986867
546096	2361	2502	-1	120	87		-1	0.098733
546098	2361	2717	-1	9	-1		-1	0.0926447
546136	2361	712	-1	11	-1	0.551	-1	0.0931927
546142	2361	764	-1	84	42	0.074	-1	0.102988
546147	2361	2431	-1	94	136		-1	0.0871363
546155	2361	3051	-1	74	75		-1	0.0995949
546178	2361	2960	-1	39	2		-1	0.0974917
546185	2361	2815	-1	83	92		-1	0.0904631
546203	2361	2633	286	129	159	0.5	-1	0.518971
546207	2361	1966	-1	25	-1		-1	0.100134
546230	2361	2053	-1	8	-1	0.378	-1	0.0925089
546234	2361	2678	-1	44	29		-1	0.0959659
546247	2361	2525	-1	45	22		-1	0.0947101
546267	2361	2657	-1	7	23	0.162	-1	0.104274
546270	2361	2748	156	117	-1	0.038	-1	0.0902594
546273	2361	707	-1	88	60	0.074	-1	0.101934
546275	2361	1311	-1	45	51	0	-1	0.0895305
546288	2361	2450	-1	91	93	0.095	-1	0.0963534
546289	2361	2508	-1	77	81	0.627	-1	0.105366
546300	2361	2487	-1	22	-1	0	-1	0.100804
546301	2361	2545	-1	24	33	0.442	-1	0.105962
546303	2361	2793	-1	109	43	0.12	-1	0.106588
546308	2361	150	-1	-1	41	0.047	-1	0.108268
546324	2361	709	-1	-1	33	0.189	-1	0.110357
546325	2361	750	-1	-1	6	0.02	-1	0.107959
546334	2361	1243	-1	-1	31		-1	0.109734
546339	2361	1399	-1	-1	12	0.73	-1	0.112998
546343	2361	1541	-1	-1	33	0.442	-1	0.110357
546344	2361	1571	-1	-1	10		-1	0.11357
546345	2361	1574	-1	-1	11		-1	0.113321
546346	2361	1584	-1	-1	23		-1	0.118111
546356	2361	2002	-1	-1	12		-1	0.112998
546363	2361	2251	-1	-1	0	0.162	-1	0.090658
546366	2361	2619	-1	-1	63		-1	0.116994
546367	2361	2867	-1	-1	24		-1	0.115612
546368	2361	2478	-1	-1	18	0.189	-1	0.114663
546372	2361	2476	-1	-1	20	0.162	-1	0.115648
546374	2361	2947	-1	-1	9	0.074	-1	0.119663
546385	2361	2814	-1	-1	19		-1	0.114747
546386	2361	2797	-1	-1	7	0	-1	0.105697
546388	2361	546	118	-1	-1	0.058	-1	0.0802143
546391	2361	1305	20	-1	-1	0.136	-1	0.0810477
546406	2361	2651	284	-1	-1	0.669	-1	0.404616
546410	2361	2558	286	-1	-1	0.5	-1	0.538574
546415	2361	2654	284	-1	-1	0.442	-1	0.404616
546416	2361	1862	286	-1	-1	0.231	-1	0.538574
561961	544	2186	123	101	135	0.066	12	0.0738328
561962	544	2633	286	221	299	0.8	122	0.701028
561980	544	546	258	126	28	0.051	204	0.149296
561983	544	545	229	270	298	0.005	204	0.174095
561988	544	2719	-1	90	159	1	19	0.0942221
562020	544	36	-1	136	204		-1	0.0910473
562030	544	51	155	172	209	0.038	-1	0.0781799
562031	544	50	38	209	164	0.051	-1	0.0858249
562032	544	52	188	160	193	0.048	-1	0.0796383
562327	544	487	123	179	196		-1	0.0801167
562340	544	504	-1	25	41		-1	0.108717
562380	544	636	-1	141	249		-1	0.0801074
562410	544	707	-1	144	109	0.061	-1	0.0975186
562411	544	708	-1	123	156	0	-1	0.0855796
562412	544	709	94	65	118	0.151	-1	0.0733915
562413	544	712	-1	67	60	0.459	-1	0.0991426
562416	544	725	-1	145	180		-1	0.0953196
562421	544	736	-1	59	2	0	-1	0.0964558
562425	544	752	-1	236	265	0.016	-1	0.10579
562426	544	753	286	216	265	0.8	-1	0.576984
562428	544	764	-1	137	46	0.061	-1	0.105674
562499	544	1098	-1	129	187		-1	0.0929877
562544	544	1242	-1	135	228	0.522	-1	0.0859229
562547	544	1252	138	128	128	0.301	-1	0.0829947
562548	544	1247	94	63	160	0	-1	0.0835148
562549	544	1257	-1	246	277	0	-1	0.108635
562566	544	1311	-1	198	239	0	-1	0.104636
562567	544	1308	-1	204	133		-1	0.0989694
562572	544	1326	-1	267	287	0.03	-1	0.110658
562579	544	1344	-1	36	69	0	-1	0.0857802
562580	544	1345	-1	236	264	0.05	-1	0.105826
562581	544	1346	-1	247	254	0.074	-1	0.105232
562582	544	1350	160	95	72	0.03	-1	0.0961307
562583	544	1348	-1	269	280	0.021	-1	0.110503
562584	544	1349	102	149	166	0.072	-1	0.0770895
562589	544	1399	-1	9	31	0.609	-1	0.108188
562591	544	1408	-1	10	84		-1	0.0859253
562621	544	1459	-1	281	289	0.074	-1	0.111165
562645	544	1494	-1	105	152		-1	0.0854971
562658	544	1513	123	149	184		-1	0.0774847
562661	544	1521	-1	156	92	0	-1	0.0982017
562671	544	1543	-1	81	67	0.459	-1	0.0993695
562672	544	1541	-1	1	106	0.378	-1	0.08371
562673	544	1544	125	219	171		-1	0.0882976
562674	544	1545	26	219	207	0	-1	0.0865702
562675	544	1547	123	189	258		-1	0.0781588
562677	544	1548	35	63	57	0.079	-1	0.0868254
562679	544	1556	-1	108	2	0	-1	0.0917409
562680	544	1558	-1	6	-1	0	-1	0.0897344
562681	544	1560	-1	275	195	0.036	-1	0.113299
562682	544	1557	-1	270	277	0	-1	0.109822
562684	544	1563	-1	14	47	0.154	-1	0.107527
562686	544	1574	-1	12	42		-1	0.11084
562687	544	1576	-1	60	121		-1	0.072901
562688	544	1577	41	71	111		-1	0.0735104
562689	544	1583	-1	216	183	0.459	-1	0.1008
562690	544	1589	-1	11	20		-1	0.0982109
562691	544	1600	-1	52	89		-1	0.0818794
562692	544	1611	-1	69	142		-1	0.0743874
562693	544	1612	188	36	135	0.156	-1	0.0719455
562699	544	1627	-1	85	189	0	-1	0.0881881
562702	544	1640	218	150	221		-1	0.0787938
562703	544	1642	-1	122	87	0.301	-1	0.098733
562704	544	1653	-1	107	201	1	-1	0.0920024
562730	544	1726	-1	48	75	0.442	-1	0.0816244
562735	544	1731	-1	38	73	0	-1	0.0836275
562750	544	1761	-1	271	293	0.03	-1	0.109914
562780	544	1887	188	258	273	0.075	-1	0.0903121
562794	544	1925	-1	129	256	0.012	-1	0.0801304
562805	544	1951	-1	203	175	0.459	-1	0.100438
562810	544	1966	-1	177	163		-1	0.100433
562824	544	2002	128	21	142		-1	0.061863
562827	544	2008	-1	45	110		-1	0.0689005
562836	544	2035	-1	37	-1	0.442	-1	0.098383
562844	544	2053	-1	99	68	0.378	-1	0.0998433
562855	544	2090	-1	19	-1		-1	0.100651
562860	544	2107	41	44	-1	0	-1	0.0803903
562864	544	2111	-1	247	253	0.021	-1	0.105232
562872	544	2135	223	250	262	0	-1	0.0880694
562874	544	2145	-1	38	144		-1	0.0745321
562892	544	2195	-1	181	270	1	-1	0.0745468
562916	544	2251	-1	76	68	0.13	-1	0.0996574
562928	544	2288	-1	10	10	1	-1	0.0985894
562941	544	2320	217	241	260	0.04	-1	0.0873936
562942	544	2324	40	22	-1	0.042	-1	0.080122
562970	544	2366	23	130	200	0.114	-1	0.0771407
563007	544	2431	-1	120	265		-1	0.086548
563018	544	2450	33	135	204	0.083	-1	0.0770041
563028	544	2466	-1	33	19		-1	0.0978352
563031	544	2476	-1	56	99	0.13	-1	0.0693561
563032	544	2478	-1	40	79	0.151	-1	0.0828033
563034	544	2487	-1	110	68	0	-1	0.0998271
563036	544	2495	-1	55	97		-1	0.0719288
563037	544	2500	-1	55	54	1	-1	0.09038
563041	544	2507	-1	48	-1		-1	0.0954838
563042	544	2508	-1	114	177	0.522	-1	0.0940016
563043	544	2502	78	181	265		-1	0.0778108
563047	544	2525	-1	76	138		-1	0.0741645
563049	544	2531	-1	235	171		-1	0.100078
563051	544	2536	-1	104	121	0.459	-1	0.0960466
563052	544	2535	188	132	167		-1	0.0764324
563057	544	2545	-1	31	99	0.378	-1	0.0722439
563062	544	2552	-1	120	159	0	-1	0.085966
563071	544	2567	-1	0	50		-1	0.100865
563080	544	2614	-1	25	37	0.549	-1	0.1072
563082	544	2619	-1	33	87		-1	0.0863495
563086	544	2625	-1	7	17	1	-1	0.0964488
563088	544	2627	-1	276	257	0	-1	0.111418
563089	544	2635	-1	58	114	0.01	-1	0.0700764
563092	544	2657	8	81	104	0.13	-1	0.0709432
563098	544	2678	-1	130	97		-1	0.0978056
563101	544	2685	-1	61	-1	0.025	-1	0.0943911
563112	544	2710	-1	72	93		-1	0.0767953
563117	544	2717	-1	19	-1		-1	0.100651
563118	544	2729	99	36	102	0.01	-1	0.0562605
563119	544	2734	258	246	185	0.091	-1	0.0911718
563123	544	2736	113	227	-1	0.048	-1	0.100028
563128	544	2749	-1	4	-1	0.522	-1	0.0920315
563129	544	2748	268	260	175	0.035	-1	0.0932199
563155	544	2793	-1	239	164	0.105	-1	0.101713
563156	544	2797	-1	4	107	0	-1	0.0784658
563163	544	2815	-1	125	202		-1	0.0927263
563166	544	2814	-1	38	67		-1	0.0839103
563177	544	2834	-1	39	54		-1	0.088989
563221	544	2915	-1	250	299	0.021	-1	0.109294
563240	544	2947	6	12	76	0.06	-1	0.0755871
563248	544	2960	-1	150	126		-1	0.0939964
563291	544	3051	-1	100	147		-1	0.086351
563292	544	150	-1	-1	80	0.038	-1	0.0916239
563304	544	2159	-1	-1	13		-1	0.112524
563305	544	750	-1	-1	123	0.016	-1	0.0822561
563306	544	1571	-1	-1	36		-1	0.106914
563319	544	751	-1	-1	65		-1	0.115372
563321	544	2844	-1	-1	23		-1	0.118111
563322	544	2067	-1	-1	65		-1	0.115372
563327	544	1309	-1	-1	52	0.442	-1	0.10567
563364	544	2630	-1	-1	29		-1	0.109825
563373	544	2383	-1	-1	16		-1	0.114227
563378	544	1578	-1	-1	98	0.067	-1	0.0850111
563379	544	1609	-1	-1	30		-1	0.110233
563385	544	2013	-1	-1	61		-1	0.118219
563387	544	2089	-1	-1	27		-1	0.108507
563395	544	2059	203	-1	10	0.04	-1	0.0901169
563398	544	1828	2	-1	54	0	-1	0.0898286
563406	544	2867	-1	-1	71		-1	0.113163
563412	544	1829	-1	-1	2		-1	0.103475
563413	544	1581	-1	-1	29	0	-1	0.109825
563423	544	2868	-1	-1	26		-1	0.111165
563428	544	1551	-1	-1	8	0.13	-1	0.104213
563429	544	1613	-1	-1	9	1	-1	0.119663
563431	544	2698	-1	-1	35		-1	0.107219
563441	544	1862	286	-1	11	0.185	-1	0.411682
563461	544	3041	-1	-1	112		-1	0.0819377
563463	544	1584	-1	-1	9		-1	0.119663
563464	544	2716	-1	-1	66	0.068	-1	0.113596
563470	544	1243	-1	-1	39		-1	0.107531
563474	544	1616	130	-1	66	0.551	-1	0.0905999
563477	544	2080	-1	-1	55		-1	0.106392
563487	544	1305	221	-1	-1	0.113	-1	0.0915552
563488	544	1352	188	-1	-1		-1	0.0917269
563493	544	1831	190	-1	-1		-1	0.0913339
563495	544	2634	207	-1	-1	0.442	-1	0.0913457
563500	544	1400	140	-1	-1	0.392	-1	0.0803692
563511	544	2968	123	-1	-1		-1	0.0803692
563516	544	2743	123	-1	-1		-1	0.0803692
563519	544	2651	283	-1	-1	0.835	-1	0.251853
563525	544	2558	285	-1	-1	0.4	-1	0.469897
563531	544	2652	123	-1	-1		-1	0.0803692
563532	544	1248	69	-1	-1		-1	0.0801829
563541	544	1832	71	-1	-1	0.442	-1	0.0801829
563556	544	2003	137	-1	-1		-1	0.0803692
563557	544	2654	284	-1	-1	0.378	-1	0.404616
563568	544	710	26	-1	-1	0.522	-1	0.0799701
564949	2502	2915	-1	239	266		16	0.134518
564952	2502	2633	-1	224	285		98	0.116322
564966	2502	2525	-1	116	147		170	0.105044
564977	2502	2719	-1	44	72		167	0.152875
564984	2502	2431	-1	118	195		24	0.10171
564997	2502	2195	-1	142	225		112	0.0783092
565019	2502	36	-1	147	152		-1	0.0899806
565029	2502	51	97	116	140		-1	0.0781059
565030	2502	50	-1	162	93		-1	0.0966153
565031	2502	52	137	155	129		-1	0.0852203
565085	2502	150	-1	5	38		-1	0.110947
565324	2502	487	61	167	164		-1	0.0789691
565338	2502	504	-1	24	0		-1	0.0982358
565353	2502	545	193	218	254		-1	0.0860712
565365	2502	636	-1	83	209		-1	0.133615
565390	2502	725	-1	89	128		-1	0.0896407
565395	2502	750	-1	41	126		-1	0.0753004
565396	2502	752	-1	221	199		-1	0.105771
565397	2502	753	-1	153	184		-1	0.09498
565448	2502	1098	-1	128	143		-1	0.0867731
565477	2502	1242	-1	205	199		-1	0.105107
565478	2502	1247	26	93	135		-1	0.0737652
565480	2502	1252	78	130	127		-1	0.0831898
565481	2502	1257	-1	225	191		-1	0.105061
565492	2502	1308	-1	135	79		-1	0.0999467
565496	2502	1326	-1	220	254		-1	0.100414
565501	2502	1345	-1	143	174		-1	0.0945612
565502	2502	1346	-1	213	195		-1	0.106077
565503	2502	1349	38	110	140		-1	0.076088
565504	2502	1348	-1	233	205		-1	0.104689
565510	2502	1399	-1	27	14		-1	0.0993001
565540	2502	1459	-1	244	258		-1	0.105046
565576	2502	1513	61	144	113		-1	0.0872465
565589	2502	1543	-1	73	44		-1	0.102234
565590	2502	1544	63	194	149		-1	0.0829134
565591	2502	1545	-1	194	199		-1	0.105049
565592	2502	1547	61	207	191		-1	0.0849722
565594	2502	1557	-1	217	228		-1	0.101368
565595	2502	1560	-1	221	159		-1	0.100356
565597	2502	1576	-1	102	132		-1	0.0861721
565598	2502	1577	-1	86	77		-1	0.102601
565599	2502	1583	-1	176	167		-1	0.101563
565600	2502	1600	-1	33	102		-1	0.0696807
565601	2502	1612	137	50	123		-1	0.0593184
565602	2502	1611	-1	77	143		-1	0.0739051
565607	2502	1627	-1	70	117		-1	0.0725967
565610	2502	1640	178	125	200		-1	0.0768613
565611	2502	1642	-1	99	90		-1	0.0964686
565613	2502	1653	-1	112	148		-1	0.08615
565632	2502	1731	-1	51	79		-1	0.0810723
565644	2502	1761	-1	242	260		-1	0.104885
565671	2502	1887	137	219	204		-1	0.0869092
565681	2502	1925	-1	127	186		-1	0.0930547
565691	2502	1951	-1	161	164		-1	0.0945468
565709	2502	2002	67	31	115		-1	0.0559805
565711	2502	2008	-1	78	45		-1	0.102627
565720	2502	2035	-1	62	-1		-1	0.0942729
565733	2502	2081	-1	3	-1		-1	0.09083
565741	2502	2111	-1	198	166		-1	0.100479
565745	2502	2135	187	187	182		-1	0.0822067
565749	2502	2145	-1	50	103		-1	0.0679763
565761	2502	2186	61	47	44		-1	0.0846263
565811	2502	2320	176	210	168		-1	0.08656
565833	2502	2366	-1	139	138		-1	0.0881646
565872	2502	2450	-1	148	137		-1	0.0900797
565882	2502	2495	-1	99	115		-1	0.0965683
565890	2502	546	237	11	-1		-1	0.108347
565906	2502	1494	-1	43	106		-1	0.0683292
565908	2502	1521	-1	77	52		-1	0.101604
565909	2502	1548	-1	47	60		-1	0.0862149
565910	2502	1556	-1	66	-1		-1	0.0953397
565911	2502	1558	-1	2	-1		-1	0.0896114
565912	2502	1563	-1	6	18		-1	0.0951743
565913	2502	1566	-1	39	-1		-1	0.0983558
565915	2502	1574	-1	14	15		-1	0.0993305
565917	2502	709	28	33	70		-1	0.0833743
565922	2502	2627	-1	230	197		-1	0.106208
565936	2502	1966	-1	96	144		-1	0.0873176
565948	2502	2710	-1	84	107		-1	0.0895012
565959	2502	712	-1	11	47		-1	0.107712
565960	2502	2536	-1	69	103		-1	0.0690013
565974	2502	2793	-1	191	150		-1	0.0997651
565978	2502	2834	-1	87	77		-1	0.102601
565982	2502	2797	-1	9	116		-1	0.0724245
565988	2502	708	-1	89	107		-1	0.0958968
566002	2502	2657	-1	38	89		-1	0.0842076
566011	2502	2748	253	209	154		-1	0.0979808
566012	2502	2814	-1	54	46		-1	0.0995275
566017	2502	3041	-1	19	134		-1	0.0719625
566024	2502	2736	42	63	-1		-1	0.0814773
566049	2502	2678	-1	94	57		-1	0.103415
566050	2502	2288	-1	6	-1		-1	0.0897344
566055	2502	2508	-1	119	169		-1	0.0922669
566056	2502	1311	-1	135	203		-1	0.0915811
566070	2502	2500	-1	0	55		-1	0.096078
566078	2502	707	-1	92	53		-1	0.103798
566093	2502	1726	-1	37	48		-1	0.105195
566098	2502	2947	-1	21	27		-1	0.102792
566106	2502	2716	-1	39	80		-1	0.0826851
566107	2502	2815	-1	161	209		-1	0.0795798
566125	2502	2476	-1	7	95		-1	0.0844557
566137	2502	2729	34	49	89		-1	0.0755925
566142	2502	2960	-1	78	76		-1	0.0999042
566163	2502	3051	-1	127	126		-1	0.0928831
566165	2502	2869	-1	0	-1		-1	0.0907778
566166	2502	1344	-1	56	71		-1	0.0828561
566169	2502	1828	-1	16	65		-1	0.0945828
566188	2502	2717	-1	10	-1		-1	0.0930297
566202	2502	1350	101	67	66		-1	0.0880815
566214	2502	2614	-1	16	23		-1	0.105266
566222	2502	764	-1	81	-1		-1	0.0901818
566225	2502	2734	238	142	124		-1	0.0859544
566231	2502	2251	-1	30	66		-1	0.0896623
566235	2502	2531	-1	136	122		-1	0.097334
566238	2502	2635	-1	11	119		-1	0.0728474
566242	2502	2535	137	84	140		-1	0.0732175
566251	2502	2552	-1	90	117		-1	0.0972168
566263	2502	751	-1	-1	84		-1	0.0887418
566283	2502	1309	-1	-1	68		-1	0.113296
566291	2502	1408	-1	-1	20		-1	0.115648
566293	2502	1541	-1	-1	60		-1	0.114774
566294	2502	1578	-1	-1	46		-1	0.105162
566295	2502	1609	-1	-1	15		-1	0.110251
566296	2502	1613	-1	-1	10		-1	0.11357
566297	2502	1616	68	-1	8		-1	0.0866025
566317	2502	2053	-1	-1	55		-1	0.106392
566318	2502	2059	156	-1	45		-1	0.0886737
566336	2502	2383	-1	-1	37		-1	0.107302
566340	2502	2487	-1	-1	28		-1	0.108716
566341	2502	2478	-1	-1	41		-1	0.108268
566345	2502	2089	-1	-1	29		-1	0.109825
566346	2502	2159	-1	-1	0		-1	0.090658
566358	2502	2067	-1	-1	67		-1	0.114177
566363	2502	2013	-1	-1	61		-1	0.118219
566365	2502	2567	-1	-1	29		-1	0.109825
566367	2502	2844	-1	-1	74		-1	0.0999614
566371	2502	2619	-1	-1	28		-1	0.108716
566373	2502	2867	-1	-1	28		-1	0.108716
566374	2502	1581	-1	-1	7		-1	0.105697
566375	2502	1589	-1	-1	9		-1	0.119663
566377	2502	2545	-1	-1	62		-1	0.116913
566380	2502	2466	-1	-1	0		-1	0.090658
566390	2502	2868	-1	-1	21		-1	0.116211
566404	2502	1305	184	-1	-1		-1	0.092424
566405	2502	1352	137	-1	-1		-1	0.0803692
566410	2502	1831	139	-1	-1		-1	0.0803692
566413	2502	2634	162	-1	-1		-1	0.0803692
566435	2502	1248	1	-1	-1		-1	0.0804293
566442	2502	1400	85	-1	-1		-1	0.0804896
566447	2502	1832	2	-1	-1		-1	0.0862741
566452	2502	2003	288	-1	-1		-1	0.932731
566461	2502	2743	61	-1	-1		-1	0.0801692
566462	2502	2652	61	-1	-1		-1	0.0801692
566468	2502	2968	61	-1	-1		-1	0.0801692
568053	2633	2111	-1	238	270	0.025	1	0.12218
568061	2633	487	-1	190	231		58	0.0997551
568067	2633	1761	-1	254	299	0.037	61	0.123141
568077	2633	2525	-1	122	167		59	0.0941958
568080	2633	546	-1	53	20	0.058	108	0.125457
568083	2633	2288	-1	12	17	0	2	0.0860393
568092	2633	2719	-1	97	160	1	104	0.152733
568101	2633	2431	-1	172	282		176	0.158602
568108	2633	2625	-1	15	16	0	74	0.143043
568111	2633	2195	-1	199	287	0	161	0.12696
568134	2633	36	-1	196	254		-1	0.101143
568144	2633	51	-1	137	212	0.042	-1	0.0812184
568145	2633	50	-1	216	186	0.06	-1	0.100982
568146	2633	52	-1	203	218	0.056	-1	0.103694
568205	2633	150	-1	17	81	0.047	-1	0.090385
568447	2633	504	-1	36	46		-1	0.101864
568463	2633	545	-1	242	299	0.006	-1	0.110388
568476	2633	636	-1	135	255		-1	0.0802867
568500	2633	725	-1	154	187		-1	0.094782
568505	2633	750	-1	74	149	0.02	-1	0.0754135
568507	2633	752	-1	232	282	0.018	-1	0.102553
568508	2633	753	288	183	279	1	-1	0.77835
568561	2633	1098	-1	164	202		-1	0.0980274
568590	2633	1242	-1	195	260	0.227	-1	0.103016
568591	2633	1247	-1	108	185	0	-1	0.0922192
568593	2633	1252	-1	123	152	0.089	-1	0.0853209
568594	2633	1257	-1	239	288	0	-1	0.106921
568605	2633	1308	-1	150	152		-1	0.0905185
568609	2633	1326	-1	233	293	0.037	-1	0.104509
568615	2633	1345	-1	171	269	0.06	-1	0.0836774
568616	2633	1346	-1	228	269	0.074	-1	0.102177
568617	2633	1349	-1	166	190	0.087	-1	0.0980066
568618	2633	1348	-1	245	292	0.025	-1	0.107198
568624	2633	1399	-1	55	50	0.33	-1	0.091769
568626	2633	1408	-1	20	89		-1	0.092041
568655	2633	1459	-1	258	298	0.074	-1	0.109713
568689	2633	1513	-1	176	206		-1	0.0897961
568701	2633	1543	-1	76	78	0.151	-1	0.101636
568702	2633	1544	-1	199	201		-1	0.104824
568703	2633	1545	-1	196	256	0	-1	0.101143
568704	2633	1547	-1	231	271		-1	0.101385
568706	2633	1557	-1	226	293	0	-1	0.103579
568707	2633	1560	-1	233	233	0.045	-1	0.103008
568709	2633	1576	-1	106	146		-1	0.08615
568710	2633	1577	-1	112	131		-1	0.0859711
568711	2633	1583	-1	173	212	0.151	-1	0.0872352
568712	2633	1600	-1	51	121		-1	0.0730657
568713	2633	1612	-1	78	164	0.182	-1	0.0760638
568714	2633	1611	-1	108	173		-1	0.0938501
568719	2633	1627	-1	113	195	0	-1	0.0922688
568722	2633	1640	-1	171	234		-1	0.0844713
568723	2633	1642	-1	127	116	0.089	-1	0.0986715
568725	2633	1653	-1	166	248	0	-1	0.073036
568743	2633	1731	-1	69	100	0	-1	0.0703537
568781	2633	1887	-1	232	291	0.094	-1	0.104262
568791	2633	1925	-1	167	279	0.014	-1	0.0826796
568801	2633	1951	-1	145	211	0.151	-1	0.080943
568818	2633	2002	-1	93	165		-1	0.0895252
568820	2633	2008	-1	110	120		-1	0.0963795
568829	2633	2035	-1	79	-1	0.13	-1	0.0901818
568844	2633	2081	-1	4	-1		-1	0.0920315
568854	2633	2135	-1	202	270	0	-1	0.0910781
568857	2633	2145	-1	49	150		-1	0.0747822
568869	2633	2186	-1	99	138	0.074	-1	0.0867275
568917	2633	2320	-1	235	271	0.047	-1	0.103418
568938	2633	2366	-1	172	248	0.143	-1	0.0791796
568980	2633	2450	-1	182	250	0.095	-1	0.0940909
568992	2633	2495	-1	99	132		-1	0.086609
568996	2633	2508	-1	130	211	0.227	-1	0.0815324
569000	2633	2531	-1	196	202		-1	0.105054
569001	2633	2536	-1	100	142	0.151	-1	0.086351
569002	2633	2535	-1	94	171		-1	0.0991638
569026	2633	2627	-1	247	265	0	-1	0.106579
569052	2633	1494	-1	81	152		-1	0.0805078
569054	2633	1521	-1	46	96	0	-1	0.0718619
569056	2633	1541	-1	21	112	0.108	-1	0.0688238
569057	2633	1548	-1	16	62	0.095	-1	0.0944847
569059	2633	1556	-1	95	-1	0	-1	0.0845509
569060	2633	1566	-1	39	1		-1	0.0962586
569062	2633	1571	-1	4	48		-1	0.106396
569063	2633	1574	-1	57	56		-1	0.0894489
569064	2633	1589	-1	14	32		-1	0.107982
569082	2633	2500	-1	25	56	0	-1	0.0972809
569098	2633	2635	-1	26	120	0.012	-1	0.0715503
569102	2633	2552	-1	83	170	0	-1	0.0887795
569110	2633	2734	-1	170	210	0.103	-1	0.0865703
569133	2633	2545	-1	20	111	0.108	-1	0.068687
569143	2633	2815	-1	169	256		-1	0.0776933
569148	2633	2960	-1	125	138		-1	0.0867797
569155	2633	708	-1	86	166	0	-1	0.0884347
569157	2633	709	-1	35	132	0.189	-1	0.0746314
569158	2633	2716	-1	71	92	0.081	-1	0.0771684
569159	2633	2654	285	1	-1	0.108	-1	0.400652
569170	2633	1726	-1	49	78	0.13	-1	0.0822326
569183	2633	1344	-1	40	68	0	-1	0.0835294
569184	2633	2476	-1	57	105	0.162	-1	0.0679102
569185	2633	2478	-1	0	86	0.189	-1	0.097609
569186	2633	2729	-1	87	132	0.012	-1	0.0853261
569191	2633	2915	-1	249	299	0.025	-1	0.109279
569198	2633	3051	-1	130	161		-1	0.0871343
569208	2633	2736	-1	63	-1	0.055	-1	0.0940707
569209	2633	764	-1	95	52	0.074	-1	0.103959
569220	2633	2678	-1	105	124		-1	0.097012
569227	2633	2814	-1	85	81		-1	0.103476
569234	2633	2748	-1	224	191	0.038	-1	0.105128
569246	2633	2567	-1	8	55		-1	0.100488
569250	2633	707	-1	102	128	0.074	-1	0.0893021
569263	2633	2947	-1	34	90	0.074	-1	0.0804423
569267	2633	2619	-1	61	87		-1	0.0813862
569285	2633	712	-1	36	84	0.151	-1	0.0806011
569295	2633	2710	-1	91	107		-1	0.0963263
569304	2633	1350	-1	95	72	0.037	-1	0.100454
569317	2633	2834	-1	88	83		-1	0.100939
569319	2633	2053	-1	64	86	0.378	-1	0.0881746
569322	2633	1966	-1	121	170		-1	0.0932534
569325	2633	2487	-1	62	86	0	-1	0.0859604
569334	2633	2657	-1	71	117	0.162	-1	0.0725967
569342	2633	2793	-1	211	194	0.12	-1	0.105668
569344	2633	2614	-1	15	52	0.186	-1	0.103392
569348	2633	3041	-1	26	139		-1	0.0732583
569355	2633	2251	-1	62	79	0.162	-1	0.0906595
569396	2633	1311	-1	123	258	0	-1	0.0818515
569397	2633	2717	-1	28	-1		-1	0.0989868
569410	2633	751	-1	-1	77		-1	0.0957084
569435	2633	1243	-1	-1	42		-1	0.107175
569436	2633	1309	-1	-1	70	0.13	-1	0.113301
569445	2633	1558	-1	-1	3	0	-1	0.107302
569446	2633	1564	-1	-1	1		-1	0.0887147
569447	2633	1563	-1	-1	80	0.185	-1	0.0916239
569448	2633	1578	-1	-1	89	0.083	-1	0.0935153
569449	2633	1584	-1	-1	17		-1	0.114402
569450	2633	1609	-1	-1	69		-1	0.11248
569451	2633	1613	-1	-1	41	0	-1	0.108268
569452	2633	1616	-1	-1	79	0.189	-1	0.0903635
569463	2633	1828	-1	-1	79	0	-1	0.0903635
569470	2633	2059	-1	-1	49	0.04	-1	0.10567
569472	2633	2080	-1	-1	62		-1	0.116913
569486	2633	2383	-1	-1	54		-1	0.106832
569492	2633	2630	-1	-1	33		-1	0.110357
569497	2633	2089	-1	-1	25		-1	0.115518
569498	2633	2159	-1	-1	24		-1	0.115612
569515	2633	1862	287	-1	15	0.231	-1	0.408791
569519	2633	1829	-1	-1	3		-1	0.107302
569529	2633	2868	-1	-1	63		-1	0.116994
569532	2633	2013	-1	-1	59		-1	0.116154
569540	2633	1551	-1	-1	15	0.162	-1	0.110251
569541	2633	1586	-1	-1	6		-1	0.107959
569542	2633	2067	-1	-1	64		-1	0.115045
569545	2633	1581	-1	-1	30	0	-1	0.110233
569553	2633	2698	-1	-1	38		-1	0.107468
569565	2633	2466	-1	-1	20		-1	0.115648
569570	2633	2844	-1	-1	59		-1	0.116154
569576	2633	2867	-1	-1	80		-1	0.0916239
569578	2633	2797	-1	-1	110	0	-1	0.0844236
569590	2633	2558	286	-1	-1	0.5	-1	0.538574
569591	2633	2651	285	-1	-1	0.669	-1	0.469897
569773	2719	2915	-1	94	126	0.063	60	0.10001
569776	2719	546	-1	-1	9	0.159	29	0.110815
569781	2719	2535	-1	42	101		34	0.0792063
569783	2719	2431	-1	99	137		151	0.125711
569814	2719	1761	-1	86	101	0.074	19	0.109557
569817	2719	2288	-1	-1	-1	0	24	0.0858536
569822	2719	2625	-1	6	-1	0	57	0.111468
569844	2719	36	-1	86	95		-1	0.0933572
569853	2719	51	-1	70	110	0.169	-1	0.0700461
569854	2719	50	-1	79	110	0.142	-1	0.0745084
569855	2719	52	-1	89	130	0.169	-1	0.0873716
570139	2719	487	-1	60	55		-1	0.0902444
570151	2719	504	-1	28	29		-1	0.101081
570166	2719	545	-1	84	128	0.023	-1	0.084471
570173	2719	636	-1	27	63		-1	0.0904164
570193	2719	725	-1	78	99		-1	0.072729
570199	2719	752	-1	65	59	0.063	-1	0.0976088
570200	2719	753	-1	33	59	1	-1	0.0925232
570244	2719	1098	-1	61	87		-1	0.0813862
570270	2719	1242	-1	54	63	0.378	-1	0.081453
570272	2719	1257	-1	61	80	0	-1	0.083309
570282	2719	1326	-1	56	81	0.074	-1	0.08156
570287	2719	1345	-1	76	145	0.149	-1	0.0755664
570288	2719	1346	-1	48	65	0.074	-1	0.080872
570289	2719	1349	-1	30	-1	0.169	-1	0.0991122
570290	2719	1348	-1	66	82	0.074	-1	0.0984244
570295	2719	1408	-1	6	-1		-1	0.0897344
570325	2719	1459	-1	88	87	0.074	-1	0.100353
570357	2719	1513	-1	71	76		-1	0.0978907
570370	2719	1543	-1	7	-1	0.378	-1	0.0902873
570371	2719	1545	-1	10	62	0	-1	0.0942596
570372	2719	1547	-1	74	71		-1	0.099784
570374	2719	1557	-1	39	82	0	-1	0.0841538
570375	2719	1560	-1	42	-1	0.09	-1	0.0974424
570377	2719	1576	-1	28	27		-1	0.0996035
570378	2719	1577	-1	29	64		-1	0.0897154
570379	2719	1583	-1	59	73	0.378	-1	0.0833437
570380	2719	1612	-1	10	9	0.378	-1	0.0996617
570381	2719	1611	-1	47	39		-1	0.0990692
570386	2719	1627	-1	74	99	0	-1	0.0696365
570390	2719	1653	-1	77	84	0	-1	0.0893631
570438	2719	1887	-1	87	95	0.187	-1	0.0945172
570448	2719	1925	-1	81	132	0.035	-1	0.0769816
570458	2719	1951	-1	40	68	0.378	-1	0.0835294
570475	2719	2008	-1	46	-1		-1	0.0954942
570499	2719	2111	-1	90	111	0.063	-1	0.0962554
570503	2719	2135	-1	22	70	0	-1	0.0926659
570508	2719	2145	-1	27	50		-1	0.0977353
570520	2719	2186	-1	71	110	0.211	-1	0.0700461
570522	2719	2195	-1	82	98	0	-1	0.0836849
570563	2719	2320	-1	76	105	0.141	-1	0.0688074
570583	2719	2366	-1	73	81	0.286	-1	0.0984924
570623	2719	2450	-1	78	81	0.286	-1	0.102658
570634	2719	2495	-1	29	1		-1	0.0963658
570638	2719	2508	-1	59	73	0.378	-1	0.0833437
570641	2719	2525	-1	44	36		-1	0.0974707
570643	2719	2531	-1	61	52		-1	0.091571
570645	2719	2536	-1	18	1	0.378	-1	0.099788
570670	2719	2627	-1	58	47	0	-1	0.0999745
570677	2719	2678	-1	36	58		-1	0.0896179
570689	2719	2710	-1	35	40		-1	0.102734
570693	2719	2717	-1	9	-1		-1	0.0926447
570701	2719	2748	-1	42	-1	0.154	-1	0.0974424
570721	2719	2793	-1	23	15	0.292	-1	0.0998766
570734	2719	2815	-1	77	91		-1	0.0829482
570744	2719	2834	-1	1	-1		-1	0.0891903
570804	2719	2960	-1	4	10		-1	0.0980297
570838	2719	3051	-1	19	64		-1	0.0947135
570841	2719	150	-1	-1	52	0.075	-1	0.10567
570867	2719	707	-1	-1	40	0.169	-1	0.106734
570870	2719	708	-1	-1	61	0	-1	0.118219
570871	2719	709	-1	-1	28	0.378	-1	0.108716
570872	2719	750	-1	-1	16	0.04	-1	0.114227
570873	2719	764	-1	-1	23	0.169	-1	0.118111
570893	2719	1243	-1	-1	26		-1	0.111165
570894	2719	1247	-1	-1	77	0	-1	0.0957084
570895	2719	1252	-1	-1	9	0.309	-1	0.119663
570899	2719	1311	-1	-1	17	0	-1	0.114402
570904	2719	1399	-1	-1	9	0.804	-1	0.119663
570906	2719	1494	-1	-1	45		-1	0.10567
570910	2719	1541	-1	-1	27	0.325	-1	0.108507
570911	2719	1544	-1	-1	28		-1	0.108716
570913	2719	1571	-1	-1	16		-1	0.114227
570914	2719	1574	-1	-1	1		-1	0.0887147
570915	2719	1640	-1	-1	61		-1	0.118219
570956	2719	2476	-1	-1	13	0.325	-1	0.112524
570957	2719	2478	-1	-1	8	0.378	-1	0.104213
570959	2719	2545	-1	-1	19	0.325	-1	0.114747
570960	2719	2552	-1	-1	70	0	-1	0.113301
570963	2719	2619	-1	-1	45		-1	0.10567
570964	2719	2657	-1	-1	13	0.325	-1	0.112524
570972	2719	2814	-1	-1	6		-1	0.107959
570975	2719	2867	-1	-1	27		-1	0.108507
570976	2719	1581	-1	-1	13	0	-1	0.112524
570977	2719	2734	-1	-1	3	0.411	-1	0.107302
570983	2719	2947	-1	-1	7	0.149	-1	0.105697
580964	2431	2195	-1	125	202		113	0.108687
580988	2431	36	-1	156	253		-1	0.0734811
580998	2431	51	5	89	139		-1	0.0711264
580999	2431	50	-1	118	168		-1	0.090322
581000	2431	52	48	145	194		-1	0.0773979
581056	2431	150	-1	21	82		-1	0.0909371
581277	2431	487	-1	112	149		-1	0.08615
581289	2431	504	-1	52	32		-1	0.0968033
581305	2431	545	123	131	247		-1	0.0734163
581318	2431	636	-1	50	155		-1	0.0801952
581341	2431	725	-1	90	168		-1	0.093637
581346	2431	750	-1	35	139		-1	0.0752662
581347	2431	752	-1	121	195		-1	0.0922688
581348	2431	753	-1	71	189		-1	0.0762945
581401	2431	1098	-1	119	183		-1	0.0927838
581429	2431	1242	-1	117	179		-1	0.093734
581430	2431	1247	-1	54	144		-1	0.0743657
581432	2431	1252	-1	66	136		-1	0.0749246
581433	2431	1257	-1	103	201		-1	0.0920024
581444	2431	1308	-1	44	115		-1	0.0710198
581448	2431	1326	-1	107	231		-1	0.091754
581454	2431	1345	-1	110	233		-1	0.0874135
581455	2431	1346	-1	114	197		-1	0.0922688
581456	2431	1349	-1	99	132		-1	0.086609
581457	2431	1348	-1	126	219		-1	0.0841117
581462	2431	1399	-1	33	23		-1	0.098681
581464	2431	1408	-1	29	87		-1	0.0891756
581491	2431	1459	-1	152	244		-1	0.0749015
581525	2431	1513	-1	124	202		-1	0.0925382
581536	2431	1543	-1	40	22		-1	0.0951955
581537	2431	1544	-1	58	129		-1	0.0753101
581538	2431	1545	-1	83	157		-1	0.08453
581539	2431	1547	-1	133	201		-1	0.0927709
581541	2431	1557	-1	95	212		-1	0.0822114
581542	2431	1560	-1	102	134		-1	0.0861721
581544	2431	1576	-1	97	135		-1	0.0869909
581545	2431	1577	-1	78	87		-1	0.0942189
581546	2431	1583	-1	115	160		-1	0.086225
581547	2431	1600	-1	7	87		-1	0.0901462
581548	2431	1612	48	75	151		-1	0.069936
581549	2431	1611	-1	96	157		-1	0.0872369
581554	2431	1627	-1	108	178		-1	0.0932858
581557	2431	1640	100	35	139		-1	0.061365
581558	2431	1642	-1	21	92		-1	0.0884373
581560	2431	1653	-1	140	238		-1	0.0813795
581575	2431	1731	-1	49	90		-1	0.0778384
581586	2431	1761	-1	148	253		-1	0.0746271
581610	2431	1887	50	153	246		-1	0.073803
581620	2431	1925	-1	145	264		-1	0.0828477
581629	2431	1951	-1	87	155		-1	0.0854505
581645	2431	2002	-1	57	101		-1	0.0690896
581647	2431	2008	-1	107	110		-1	0.0965582
581656	2431	2035	-1	18	-1		-1	0.101462
581670	2431	2081	-1	19	-1		-1	0.100651
581677	2431	2111	-1	155	266		-1	0.0790559
581682	2431	2135	115	78	178		-1	0.0770541
581686	2431	2145	-1	58	137		-1	0.0754542
581698	2431	2186	-1	88	124		-1	0.0969959
581744	2431	2320	99	127	197		-1	0.077123
581763	2431	2366	-1	136	232		-1	0.0808215
581797	2431	546	191	7	-1		-1	0.0911764
581805	2431	1494	-1	37	85		-1	0.0809022
581808	2431	1574	-1	16	21		-1	0.102414
581811	2431	2960	-1	57	129		-1	0.074763
581831	2431	2525	-1	113	148		-1	0.08615
581835	2431	2729	-1	45	46		-1	0.0985026
581850	2431	2915	-1	155	259		-1	0.0766997
581855	2431	2678	-1	83	103		-1	0.0865902
581857	2431	3051	-1	74	96		-1	0.0740191
581862	2431	2814	-1	51	43		-1	0.100087
581863	2431	2748	217	113	97		-1	0.0833151
581888	2431	2625	-1	8	0		-1	0.0920699
581903	2431	2450	-1	138	235		-1	0.0814273
581909	2431	2947	-1	4	77		-1	0.0885436
581914	2431	2495	-1	98	114		-1	0.0962393
581917	2431	2710	-1	68	86		-1	0.0901784
581937	2431	2508	-1	106	174		-1	0.0938501
581950	2431	2619	-1	22	64		-1	0.0923157
581953	2431	2834	-1	87	72		-1	0.100926
581967	2431	2793	-1	86	87		-1	0.0992761
581971	2431	3041	-1	36	130		-1	0.0746314
581991	2431	2717	-1	36	-1		-1	0.0983732
582015	2431	2536	-1	62	89		-1	0.0861196
582027	2431	2627	-1	119	164		-1	0.0872449
582039	2431	2734	192	42	127		-1	0.0613045
582062	2431	707	-1	10	96		-1	0.0785867
582069	2431	2535	50	74	151		-1	0.069936
582073	2431	2815	-1	135	176		-1	0.0945006
582074	2431	2716	-1	54	83		-1	0.0789939
582083	2431	2531	-1	121	198		-1	0.0922688
582106	2431	708	-1	-1	123		-1	0.0822561
582107	2431	709	-1	-1	107		-1	0.0834955
582108	2431	712	-1	-1	48		-1	0.105566
582111	2431	751	-1	-1	18		-1	0.114663
582113	2431	764	-1	-1	30		-1	0.110233
582147	2431	1243	-1	-1	33		-1	0.110357
582150	2431	1309	-1	-1	20		-1	0.115648
582151	2431	1311	-1	-1	151		-1	0.04778
582165	2431	1541	-1	-1	103		-1	0.0826393
582166	2431	1558	-1	-1	3		-1	0.107302
582167	2431	1564	-1	-1	2		-1	0.103475
582168	2431	1563	-1	-1	53		-1	0.106609
582170	2431	1571	-1	-1	23		-1	0.118111
582171	2431	1578	-1	-1	12		-1	0.112998
582172	2431	1609	-1	-1	59		-1	0.116154
582173	2431	1613	-1	-1	34		-1	0.108537
582174	2431	1616	-1	-1	64		-1	0.115045
582188	2431	1726	-1	-1	45		-1	0.10567
582194	2431	1828	-1	-1	58		-1	0.11025
582202	2431	1966	-1	-1	73		-1	0.109375
582206	2431	2053	-1	-1	13		-1	0.112524
582207	2431	2059	76	-1	42		-1	0.0883167
582209	2431	2080	-1	-1	53		-1	0.106609
582219	2431	2251	-1	-1	16		-1	0.114227
582230	2431	2383	-1	-1	50		-1	0.10567
582236	2431	2159	-1	-1	11		-1	0.113321
582243	2431	2545	-1	-1	101		-1	0.0826225
582244	2431	2487	-1	-1	20		-1	0.115648
582258	2431	2868	-1	-1	58		-1	0.11025
582262	2431	2698	-1	-1	26		-1	0.111165
582265	2431	2635	-1	-1	10		-1	0.11357
582271	2431	2476	-1	-1	53		-1	0.106609
582275	2431	1581	-1	-1	20		-1	0.115648
582280	2431	2867	-1	-1	66		-1	0.113596
582281	2431	2552	-1	-1	135		-1	0.0697589
582283	2431	2478	-1	-1	28		-1	0.108716
582284	2431	1589	-1	-1	2		-1	0.103475
582287	2431	2630	-1	-1	19		-1	0.114747
582289	2431	2844	-1	-1	47		-1	0.105449
582297	2431	2567	-1	-1	14		-1	0.111841
582299	2431	2797	-1	-1	52		-1	0.10567
582300	2431	2657	-1	-1	58		-1	0.11025
582301	2431	2614	-1	-1	14		-1	0.111841
582310	2431	1305	111	-1	-1		-1	0.0797452
582311	2431	1350	13	-1	-1		-1	0.0760291
582312	2431	1352	48	-1	-1		-1	0.079661
582317	2431	1831	56	-1	-1		-1	0.0806122
582320	2431	2634	85	-1	-1		-1	0.0804896
597853	2525	2960	-1	26	65		76	0.147621
597854	2525	2630	-1	-1	-1		149	0.190728
597860	2525	2525	-1	-1	-1		142	0.144069
597866	2525	2625	-1	-1	-1		33	0.18526
597876	2525	2288	-1	-1	-1		4	0.232638
597909	2525	36	-1	116	123		-1	0.0963438
597919	2525	51	-1	32	18		-1	0.0978352
597920	2525	50	-1	79	74		-1	0.0995904
597921	2525	52	-1	92	91		-1	0.0962046
597980	2525	150	-1	5	3		-1	0.0956425
598211	2525	487	-1	86	100		-1	0.0939095
598222	2525	504	-1	34	-1		-1	0.0982618
598236	2525	545	-1	110	137		-1	0.0860895
598249	2525	636	-1	9	108		-1	0.0700307
598272	2525	725	-1	52	89		-1	0.0818794
598276	2525	750	-1	22	128		-1	0.0727143
598277	2525	752	-1	104	94		-1	0.0959704
598278	2525	753	-1	40	84		-1	0.0798198
598329	2525	1098	-1	84	93		-1	0.0921949
598357	2525	1242	-1	112	131		-1	0.0859711
598358	2525	1247	-1	42	109		-1	0.0689029
598360	2525	1252	-1	55	105		-1	0.0679102
598361	2525	1257	-1	72	96		-1	0.0730215
598371	2525	1308	-1	15	77		-1	0.0968414
598375	2525	1326	-1	83	125		-1	0.0869023
598381	2525	1345	-1	78	111		-1	0.0721781
598382	2525	1346	-1	92	123		-1	0.0965382
598383	2525	1349	-1	69	34		-1	0.101141
598384	2525	1348	-1	103	123		-1	0.0959342
598390	2525	1399	-1	38	-1		-1	0.0984207
598392	2525	1408	-1	16	39		-1	0.110772
598422	2525	1459	-1	120	129		-1	0.0877313
598457	2525	1513	-1	96	100		-1	0.0970259
598469	2525	1543	-1	19	20		-1	0.101797
598470	2525	1544	-1	46	76		-1	0.0820767
598471	2525	1545	-1	68	121		-1	0.0734819
598472	2525	1547	-1	100	114		-1	0.0962879
598474	2525	1557	-1	87	140		-1	0.0854446
598475	2525	1560	-1	77	55		-1	0.101442
598477	2525	1576	288	138	235		-1	0.690459
598478	2525	1577	-1	84	59		-1	0.101163
598479	2525	1583	-1	99	126		-1	0.0921332
598480	2525	1612	-1	50	125		-1	0.0753039
598481	2525	1611	-1	86	156		-1	0.085206
598486	2525	1627	-1	73	79		-1	0.0986107
598488	2525	1642	-1	9	56		-1	0.100031
598490	2525	1653	-1	111	134		-1	0.0859711
598508	2525	1731	-1	30	79		-1	0.0887616
598521	2525	1761	-1	115	138		-1	0.0860895
598544	2525	1887	-1	122	140		-1	0.0860895
598554	2525	1925	-1	104	150		-1	0.08615
598564	2525	1951	-1	81	129		-1	0.0773945
598581	2525	2008	-1	88	63		-1	0.0989115
598590	2525	2035	-1	14	-1		-1	0.0971406
598603	2525	2081	-1	7	-1		-1	0.0902873
598611	2525	2111	-1	122	137		-1	0.0860895
598615	2525	2135	-1	55	75		-1	0.0816591
598619	2525	2145	-1	49	90		-1	0.0778384
598631	2525	2186	-1	22	-1		-1	0.100804
598633	2525	2195	-1	81	121		-1	0.0780951
598681	2525	2320	-1	110	89		-1	0.0978515
598702	2525	2366	-1	107	127		-1	0.0919166
598738	2525	2450	-1	123	129		-1	0.0877313
598747	2525	2495	288	132	208		-1	0.757979
598751	2525	2508	-1	90	137		-1	0.0869193
598760	2525	1571	-1	2	7		-1	0.09588
598761	2525	1574	-1	15	-1		-1	0.097235
598782	2525	2947	-1	1	26		-1	0.101503
598807	2525	2536	-1	41	82		-1	0.0840331
598809	2525	2729	-1	8	21		-1	0.0998931
598827	2525	3051	-1	80	66		-1	0.102826
598831	2525	2815	-1	149	182		-1	0.0953059
598833	2525	2915	-1	120	140		-1	0.0860895
598840	2525	2710	-1	94	108		-1	0.0965825
598859	2525	2834	288	121	159		-1	0.751534
598860	2525	2535	-1	68	104		-1	0.0690013
598866	2525	2531	-1	86	98		-1	0.0931882
598868	2525	2627	-1	93	79		-1	0.10155
598880	2525	2748	-1	81	56		-1	0.101006
598881	2525	2717	-1	21	-1		-1	0.10103
598882	2525	2814	-1	52	19		-1	0.095671
598888	2525	2678	-1	75	77		-1	0.101073
598917	2525	2793	-1	64	40		-1	0.100864
598935	2525	2716	-1	42	68		-1	0.0829077
598945	2525	2844	-1	3	53		-1	0.0970794
598949	2525	3041	-1	32	136		-1	0.0734684
598961	2525	2734	-1	8	62		-1	0.0938081
599001	2525	707	-1	-1	26		-1	0.111165
599004	2525	708	-1	-1	78		-1	0.097007
599005	2525	709	-1	-1	43		-1	0.106397
599006	2525	712	-1	-1	30		-1	0.110233
599040	2525	1309	-1	-1	7		-1	0.105697
599041	2525	1311	-1	-1	91		-1	0.094324
599051	2525	1541	-1	-1	35		-1	0.107219
599052	2525	1563	-1	-1	48		-1	0.105566
599053	2525	1600	-1	-1	65		-1	0.115372
599054	2525	1609	-1	-1	29		-1	0.109825
599055	2525	1613	-1	-1	12		-1	0.112998
599056	2525	1616	-1	-1	1		-1	0.0887147
599060	2525	1640	-1	-1	58		-1	0.11025
599073	2525	1828	-1	-1	29		-1	0.109825
599082	2525	1966	-1	-1	26		-1	0.111165
599085	2525	2002	-1	-1	52		-1	0.10567
599090	2525	2059	-1	-1	49		-1	0.10567
599110	2525	2383	-1	-1	52		-1	0.10567
599115	2525	2476	-1	-1	23		-1	0.118111
599117	2525	2159	-1	-1	2		-1	0.103475
599118	2525	2552	-1	-1	84		-1	0.0887418
599123	2525	2797	-1	-1	33		-1	0.110357
599130	2525	2698	-1	-1	2		-1	0.103475
599136	2525	2545	-1	-1	39		-1	0.107531
599142	2525	2657	-1	-1	12		-1	0.112998
599149	2525	2868	-1	-1	47		-1	0.105449
599152	2525	2867	-1	-1	5		-1	0.10625
603228	546	545	278	147	28	0.029	205	0.171887
603243	546	2960	-1	70	-1		130	0.181785
603263	546	36	191	23	-1		-1	0.0981747
603553	546	752	36	38	-1	0.038	-1	0.0804225
603554	546	753	-1	42	-1	0.058	-1	0.0974424
603594	546	1257	159	71	-1	0	-1	0.0830264
603599	546	1308	75	41	-1		-1	0.0808024
603602	546	1326	-1	111	-1	0.163	-1	0.0775079
603606	546	1345	138	97	-1	0.385	-1	0.0849197
603607	546	1346	-1	65	-1	0.415	-1	0.0953397
603608	546	1348	88	106	-1	0.349	-1	0.0886763
603637	546	1459	-1	126	-1	0.415	-1	0.0763664
603674	546	1545	215	44	-1	0	-1	0.103377
603676	546	1557	-1	108	-1	0	-1	0.0796554
603677	546	1560	61	109	-1	0.317	-1	0.0897036
603679	546	1583	30	57	-1	0.112	-1	0.0816999
603701	546	1761	-1	117	-1	0.163	-1	0.0779408
603716	546	1887	271	99	-1	0.116	-1	0.15026
603730	546	1951	-1	25	-1	0.112	-1	0.100134
603759	546	2111	-1	68	-1	0.047	-1	0.0950794
603761	546	2135	277	91	-1	0	-1	0.152003
603804	546	2320	276	47	-1	0.044	-1	0.153563
603815	546	2366	210	2	-1	0.105	-1	0.0863247
603848	546	2450	218	1	-1	0.137	-1	0.0892931
603860	546	2531	-1	96	-1		-1	0.0807919
603861	546	2535	271	47	-1		-1	0.155524
603877	546	2627	-1	109	-1	0	-1	0.0776359
603879	546	2678	75	80	-1		-1	0.0834989
603890	546	2734	281	101	-1	0.055	-1	0.191548
603894	546	2748	282	106	-1	0.112	-1	0.143682
603910	546	2793	158	82	-1	0.155	-1	0.0850734
603916	546	2815	149	11	-1		-1	0.0802214
603954	546	2915	-1	81	-1	0.047	-1	0.0901818
603996	546	1311	61	0	-1	0	-1	0.0802081
604000	546	1966	-1	39	-1		-1	0.0983558
604004	546	2736	250	87	-1	0.264	-1	0.129849
604009	546	51	263	-1	-1	0.236	-1	0.092687
604010	546	52	271	-1	-1	0.288	-1	0.100226
604024	546	1885	16	-1	-1		-1	0.081343
604026	546	1726	52	-1	-1	0.113	-1	0.0798791
604027	546	1570	191	-1	-1		-1	0.0913339
604045	546	739	191	-1	-1		-1	0.0913339
604052	546	1563	41	-1	-1	0.09	-1	0.079661
604053	546	1594	75	-1	-1		-1	0.0803079
604055	546	1349	248	-1	-1	0.188	-1	0.0887047
604057	546	2968	254	-1	-1		-1	0.092407
604073	546	2195	80	-1	-1	0	-1	0.0804896
604083	546	1652	101	-1	-1		-1	0.0804001
604087	546	1248	234	-1	-1		-1	0.0874338
604092	546	2654	3	-1	-1	0.1	-1	0.0903313
604093	546	2657	206	-1	-1	0.129	-1	0.0880369
604094	546	755	97	-1	-1	0	-1	0.0804896
604102	546	1544	254	-1	-1		-1	0.092407
604103	546	1579	191	-1	-1		-1	0.0913339
604117	546	487	254	-1	-1		-1	0.092407
604127	546	1513	254	-1	-1		-1	0.092407
604145	546	736	140	-1	-1	0	-1	0.0803692
604149	546	2324	222	-1	-1	0.069	-1	0.0907013
604151	546	2425	56	-1	-1	0	-1	0.0806122
604153	546	2145	191	-1	-1		-1	0.0913339
604158	546	1595	191	-1	-1		-1	0.0913339
604162	546	1098	127	-1	-1		-1	0.0803692
604175	546	2507	99	-1	-1		-1	0.0804001
604183	546	1925	75	-1	-1	0.025	-1	0.0803079
604184	546	1832	235	-1	-1	0.113	-1	0.0877079
604189	546	1653	82	-1	-1	0	-1	0.0804896
604190	546	1494	163	-1	-1		-1	0.0803692
604191	546	1304	191	-1	-1	0.13	-1	0.0913339
604194	546	1246	191	-1	-1		-1	0.0913339
604197	546	900	101	-1	-1		-1	0.0804001
604210	546	1949	75	-1	-1		-1	0.0803079
604214	546	1611	200	-1	-1		-1	0.0919841
604215	546	1642	164	-1	-1	0.124	-1	0.0802708
604217	546	1521	25	-1	-1	0	-1	0.0800836
604231	546	710	215	-1	-1	0.156	-1	0.0857284
604235	546	2053	55	-1	-1	0.35	-1	0.0806122
604238	546	50	221	-1	-1	0.149	-1	0.0915552
604241	546	1883	56	-1	-1	0	-1	0.0806122
604248	546	1355	75	-1	-1		-1	0.0803079
604261	546	2729	245	-1	-1	0.041	-1	0.088392
604277	546	1592	191	-1	-1		-1	0.0913339
604278	546	1627	127	-1	-1	0	-1	0.0803692
604281	546	1254	191	-1	-1		-1	0.0913339
604304	546	1305	277	-1	-1	0.076	-1	0.126614
604305	546	1247	243	-1	-1	0	-1	0.0885458
604312	546	2710	113	-1	-1		-1	0.0797452
604314	546	2652	254	-1	-1		-1	0.092407
604317	546	2496	75	-1	-1		-1	0.0803079
604325	546	2159	191	-1	-1		-1	0.0913339
604333	546	1577	222	-1	-1		-1	0.0907013
604350	546	711	75	-1	-1	0	-1	0.0803079
604363	546	1600	127	-1	-1		-1	0.0803692
604366	546	1352	271	-1	-1		-1	0.100226
604374	546	2478	40	-1	-1	0.128	-1	0.079661
604379	546	1997	109	-1	-1	0.178	-1	0.0797452
604385	546	1558	191	-1	-1	0	-1	0.0913339
604386	546	1593	75	-1	-1		-1	0.0803079
604404	546	1923	191	-1	-1	0	-1	0.0913339
604406	546	1616	255	-1	-1	0.128	-1	0.0936403
604422	546	751	191	-1	-1		-1	0.0913339
604428	546	2059	274	-1	-1	0.186	-1	0.109184
604429	546	2090	191	-1	-1		-1	0.0913339
604435	546	1574	191	-1	-1		-1	0.0913339
604437	546	1609	75	-1	-1		-1	0.0803079
604438	546	1640	276	-1	-1		-1	0.125298
604452	546	708	113	-1	-1	0	-1	0.0797452
604456	546	2552	113	-1	-1	0	-1	0.0797452
604457	546	2051	191	-1	-1	0.047	-1	0.0913339
604466	546	1384	191	-1	-1		-1	0.0913339
604474	546	2634	274	-1	-1	0.113	-1	0.109184
604477	546	2510	191	-1	-1		-1	0.0913339
604487	546	1252	258	-1	-1	0.124	-1	0.0934601
604498	546	2716	191	-1	-1	0.108	-1	0.0913339
604511	546	2288	191	-1	-1	0	-1	0.0913339
604512	546	2067	191	-1	-1		-1	0.0913339
604514	546	1831	271	-1	-1		-1	0.100226
604516	546	1548	219	-1	-1	0.343	-1	0.0874227
604518	546	1648	194	-1	-1		-1	0.0929496
604520	546	1400	259	-1	-1	0.094	-1	0.0916774
604527	546	2743	254	-1	-1		-1	0.092407
604530	546	2619	139	-1	-1		-1	0.0803692
604531	546	2650	191	-1	-1		-1	0.0913339
604534	546	592	163	-1	-1		-1	0.0803692
604538	546	1944	191	-1	-1		-1	0.0913339
604541	546	1575	75	-1	-1		-1	0.0803079
604553	546	709	243	-1	-1	0.128	-1	0.0885458
604555	546	740	136	-1	-1		-1	0.0803692
604556	546	2452	191	-1	-1		-1	0.0913339
604557	546	2487	40	-1	-1	0	-1	0.079661
604572	546	2002	255	-1	-1		-1	0.0936403
604577	546	1350	264	-1	-1	0.163	-1	0.0943304
604580	546	2848	191	-1	-1		-1	0.0913339
604586	546	2635	159	-1	-1	0.041	-1	0.0803692
604587	546	764	125	-1	-1	0.081	-1	0.0803692
604589	546	2107	222	-1	-1	0	-1	0.0907013
604591	546	150	191	-1	-1	0.081	-1	0.0913339
604602	546	2814	191	-1	-1		-1	0.0913339
604603	546	725	75	-1	-1		-1	0.0803079
604604	546	756	191	-1	-1	0	-1	0.0913339
604613	546	1828	202	-1	-1	1	-1	0.0893617
604615	546	1580	114	-1	-1	0.071	-1	0.079799
604619	546	1242	25	-1	-1	0.156	-1	0.0800836
604625	546	2651	131	-1	-1	0.072	-1	0.0803692
604628	546	2558	195	-1	-1	0.058	-1	0.0924495
604631	546	2057	127	-1	-1		-1	0.0803692
604638	546	1572	191	-1	-1		-1	0.0913339
604652	546	706	75	-1	-1		-1	0.0803079
604658	546	2003	258	-1	-1		-1	0.0934601
604660	546	1662	121	-1	-1	0	-1	0.0802143
604661	546	1409	75	-1	-1		-1	0.0803079
604681	546	1309	75	-1	-1	0.113	-1	0.0803079
604688	546	757	191	-1	-1		-1	0.0913339
604690	546	2500	156	-1	-1	0	-1	0.0803692
604693	546	2186	254	-1	-1	0.14	-1	0.092407
604699	546	1581	191	-1	-1	0	-1	0.0913339
604700	546	1612	271	-1	-1	0.137	-1	0.100226
604722	546	2089	191	-1	-1		-1	0.0913339
604724	546	2008	127	-1	-1		-1	0.0803692
604725	546	1884	196	-1	-1		-1	0.0924495
604732	546	2947	204	-1	-1	0.155	-1	0.0887658
604745	546	2081	191	-1	-1		-1	0.0913339
604746	546	1810	136	-1	-1		-1	0.0803692
604749	546	1597	163	-1	-1		-1	0.0803692
604754	546	1383	191	-1	-1		-1	0.0913339
604768	546	2474	75	-1	-1		-1	0.0803079
604777	546	1589	191	-1	-1		-1	0.0913339
604790	546	2625	75	-1	-1	0	-1	0.0803079
604792	546	2501	191	-1	-1	0	-1	0.0913339
604799	546	2016	191	-1	-1		-1	0.0913339
604803	546	1547	254	-1	-1		-1	0.092407
604804	546	1578	191	-1	-1	0.213	-1	0.0913339
604806	546	1399	194	-1	-1	0.049	-1	0.0929496
607916	2195	487	-1	178	241		206	0.170376
607917	2195	1761	-1	233	298	0	205	0.172956
607938	2195	36	-1	122	183		-1	0.0927838
607948	2195	51	-1	107	182	0	-1	0.0924781
607949	2195	50	-1	182	165	0	-1	0.101799
607950	2195	52	-1	137	165	0	-1	0.0891049
608255	2195	504	-1	12	-1		-1	0.0946846
608271	2195	545	-1	193	272	0	-1	0.0883757
608283	2195	636	-1	121	170		-1	0.0932534
608307	2195	725	-1	117	136		-1	0.0859711
608312	2195	750	-1	17	95	0	-1	0.0823194
608314	2195	752	-1	167	234	0	-1	0.0757535
608315	2195	753	-1	140	219	0	-1	0.0842002
608364	2195	1098	-1	111	142		-1	0.08615
608393	2195	1242	-1	119	202	1	-1	0.0923389
608394	2195	1247	-1	57	154	0	-1	0.0788529
608396	2195	1252	-1	101	134	1	-1	0.0861721
608397	2195	1257	-1	190	261	0	-1	0.105067
608407	2195	1308	-1	126	118		-1	0.0985534
608411	2195	1326	-1	190	275	0	-1	0.0856535
608417	2195	1345	-1	121	199	0	-1	0.0922688
608418	2195	1346	-1	181	250	0	-1	0.0913715
608419	2195	1349	-1	133	159	0	-1	0.0867841
608420	2195	1348	-1	203	268	0	-1	0.0928736
608425	2195	1399	-1	5	24	1	-1	0.103794
608456	2195	1459	-1	222	278	0	-1	0.100661
608492	2195	1513	-1	128	165		-1	0.0883361
608504	2195	1543	-1	47	38	1	-1	0.098017
608505	2195	1544	-1	151	155		-1	0.0908848
608506	2195	1545	-1	152	185	0	-1	0.095224
608507	2195	1547	-1	175	248		-1	0.0793857
608509	2195	1557	-1	178	260	0	-1	0.0817228
608510	2195	1560	-1	194	189	0	-1	0.101507
608512	2195	1576	-1	75	95		-1	0.0772771
608513	2195	1577	-1	59	97		-1	0.0716736
608514	2195	1583	286	135	177	1	-1	0.561498
608515	2195	1612	-1	39	121	0	-1	0.0732008
608516	2195	1611	-1	72	129		-1	0.0736112
608521	2195	1627	-1	65	130	0	-1	0.0746566
608524	2195	1640	-1	114	199		-1	0.0922688
608525	2195	1642	-1	104	105	1	-1	0.0962497
608527	2195	1653	-1	117	190	1	-1	0.0924457
608545	2195	1731	-1	20	71	0	-1	0.0945968
608581	2195	1887	-1	179	259	0	-1	0.0871274
608591	2195	1925	-1	124	196	0	-1	0.092468
608601	2195	1951	286	114	174	1	-1	0.540705
608617	2195	2002	-1	71	159		-1	0.0845742
608619	2195	2008	-1	89	71		-1	0.100602
608628	2195	2035	-1	38	-1	1	-1	0.0984207
608648	2195	2111	-1	194	197	0	-1	0.105948
608653	2195	2135	-1	157	249	0	-1	0.0726703
608658	2195	2145	-1	17	80		-1	0.089897
608670	2195	2186	-1	78	106	0	-1	0.0709211
608684	2195	1494	-1	10	143		-1	0.0744342
608686	2195	1521	-1	51	88	0	-1	0.0825618
608688	2195	1556	-1	73	-1	0	-1	0.0935013
608706	2195	2710	-1	42	46		-1	0.0986101
608714	2195	2251	-1	11	52	0	-1	0.1027
608740	2195	2552	-1	35	121	0	-1	0.073365
608767	2195	2627	-1	204	245	0	-1	0.103
608771	2195	2531	-1	143	158		-1	0.0891924
608773	2195	2366	-1	117	186	0	-1	0.0926674
608783	2195	2535	-1	76	114		-1	0.071181
608792	2195	2734	82	128	172	0	-1	0.0769883
608795	2195	2635	-1	10	106	0	-1	0.0699711
608828	2195	2320	-1	195	223	0	-1	0.102873
608839	2195	2717	-1	0	-1		-1	0.0907778
608846	2195	2915	-1	198	290	0	-1	0.0924856
608856	2195	3051	-1	84	135		-1	0.0823772
608869	2195	2960	-1	95	62		-1	0.0983513
608873	2195	2729	-1	71	125	0	-1	0.0759313
608895	2195	1350	-1	61	74	0	-1	0.0859629
608899	2195	707	-1	60	107	0	-1	0.0675574
608934	2195	2716	-1	40	66	0	-1	0.0832336
608944	2195	2815	-1	118	191		-1	0.0924457
608961	2195	1311	-1	93	248	0	-1	0.0870335
608964	2195	2625	-1	0	-1	1	-1	0.0907778
608978	2195	764	-1	62	42	0	-1	0.100772
608992	2195	2736	-1	47	-1	0	-1	0.0951327
608996	2195	2508	-1	88	159	1	-1	0.087314
609011	2195	2450	-1	122	187	0	-1	0.0926674
609017	2195	3041	-1	21	86		-1	0.0916594
609037	2195	2748	122	163	162	0	-1	0.0784677
609040	2195	2678	-1	81	72		-1	0.100346
609049	2195	2814	-1	33	52		-1	0.0942148
609052	2195	2495	-1	68	82		-1	0.0981557
609066	2195	2657	-1	21	88	0	-1	0.092235
609075	2195	708	-1	35	117	0	-1	0.0715646
609080	2195	2793	-1	150	156	0	-1	0.0917554
609089	2195	1966	-1	99	170		-1	0.0969006
609091	2195	2834	-1	57	40		-1	0.10008
609094	2195	2536	-1	61	118	1	-1	0.0737565
609100	2195	150	-1	-1	14	0	-1	0.111841
609121	2195	709	285	-1	80	0	-1	0.285244
609122	2195	712	286	-1	65	1	-1	0.192965
609124	2195	751	-1	-1	81		-1	0.102589
609161	2195	1243	-1	-1	27		-1	0.108507
609166	2195	1309	-1	-1	62	1	-1	0.116913
609174	2195	1408	-1	-1	46		-1	0.105162
609179	2195	1541	-1	-1	81	1	-1	0.102589
609180	2195	1558	-1	-1	0	0	-1	0.090658
609181	2195	1563	-1	-1	38	0	-1	0.107468
609183	2195	1571	-1	-1	24		-1	0.115612
609184	2195	1574	-1	-1	40		-1	0.106734
609185	2195	1578	-1	-1	89	0	-1	0.0935153
609186	2195	1584	-1	-1	20		-1	0.115648
609187	2195	1600	-1	-1	90		-1	0.0946843
609188	2195	1609	-1	-1	56		-1	0.10551
609189	2195	1613	-1	-1	27	1	-1	0.108507
609190	2195	1616	-1	-1	8	1	-1	0.104213
609199	2195	1726	-1	-1	30	1	-1	0.110233
609207	2195	1828	-1	-1	57	0	-1	0.105263
609218	2195	2053	-1	-1	58	0	-1	0.11025
609219	2195	2059	-1	-1	29	0	-1	0.109825
609230	2195	1344	-1	-1	70	0	-1	0.113301
609231	2195	2089	-1	-1	28		-1	0.108716
609248	2195	2383	-1	-1	16		-1	0.114227
609257	2195	2466	-1	-1	18		-1	0.114663
609259	2195	2476	-1	-1	82	0	-1	0.0974661
609260	2195	2478	-1	-1	78	0	-1	0.097007
609261	2195	2487	-1	-1	61	0	-1	0.118219
609262	2195	2500	-1	-1	60	1	-1	0.114774
609265	2195	2545	-1	-1	81	1	-1	0.102589
609267	2195	2567	-1	-1	36		-1	0.106914
609270	2195	2619	-1	-1	76		-1	0.0972182
609271	2195	2614	-1	-1	8	1	-1	0.104213
609272	2195	2630	-1	-1	11		-1	0.113321
609281	2195	2797	-1	-1	79	0	-1	0.0903635
609286	2195	2844	-1	-1	24		-1	0.115612
609287	2195	2868	-1	-1	37		-1	0.107302
609288	2195	2867	-1	-1	51		-1	0.10567
609293	2195	2947	-1	-1	39	0	-1	0.107531
609305	2195	1551	-1	-1	7	0	-1	0.105697
609308	2195	2067	-1	-1	59		-1	0.116154
609309	2195	1548	-1	-1	61	0	-1	0.118219
609313	2195	2013	-1	-1	64		-1	0.115045
609319	2195	1351	289	-1	-1	1	-1	0.924902
609321	2195	763	288	-1	-1	1	-1	0.932731
674357	545	2186	220	86	104	0.044	190	0.186433
674358	545	2915	-1	263	298	0.357	26	0.167863
674415	545	1761	-1	278	294	0.051	55	0.140425
674430	545	2960	-1	152	96		25	0.131563
674460	545	36	123	167	210		-1	0.07799
674470	545	51	237	152	180	0.011	-1	0.087803
674471	545	50	165	224	158	0.047	-1	0.0872754
674472	545	52	252	192	172	0.013	-1	0.0934606
674722	545	487	220	188	201		-1	0.0884954
674732	545	504	-1	20	-1		-1	0.100651
674773	545	636	-1	143	200		-1	0.0926919
674806	545	707	-1	135	112	0.025	-1	0.0977042
674807	545	708	26	111	145	0	-1	0.0739406
[truncated: 7,984 more rows]

## Sheet: amoxicillin-clavunate
	source	target	domain	refseq	eskape	gosim	string	total_score
241856	2042	2981	-1	-1	45		77	0.326156
241879	2042	36	-1	182	221		-1	0.0974079
242329	2042	1127	-1	97	176	0	-1	0.0983401
242452	2042	1520	-1	2	130		-1	0.0833674
242663	2042	2619	-1	33	59		-1	0.0925232
242715	2042	764	-1	21	29	0.051	-1	0.106379
242731	2042	2116	-1	34	102		-1	0.0696807
242746	2042	2112	-1	142	225		-1	0.0841024
242817	2042	2404	-1	120	143	0	-1	0.08615
242910	2042	1841	42	38	8		-1	0.0829366
243028	2042	1311	-1	13	140	0	-1	0.0721806
243058	2042	712	-1	-1	36	0.03	-1	0.106914
243116	2042	1563	-1	-1	62	0.025	-1	0.116913
243130	2042	1688	-1	-1	19	0.067	-1	0.114747
243148	2042	1941	-1	-1	87		-1	0.0897448
243155	2042	2476	-1	-1	41	0.078	-1	0.108268
243236	2042	2478	-1	-1	29	0.035	-1	0.109825
526475	1688	1688	-1	-1	-1		181	0.0990615
526515	1688	36	-1	-1	22		-1	0.116211
526871	1688	1311	-1	-1	18	0	-1	0.114663
527069	1688	2619	-1	-1	28		-1	0.108716
527245	1688	2112	-1	-1	10		-1	0.11357
936470	2404	36	-1	131	133		16	0.090984
936798	2404	1127	-1	126	135	0	-1	0.0866612
937029	2404	2112	-1	81	137		-1	0.0770867
937165	2404	1123	-1	19	-1		-1	0.100651
937280	2404	1311	-1	62	93	0	-1	0.0752734
937399	2404	1520	-1	-1	86		-1	0.0886516
937409	2404	1941	-1	-1	38		-1	0.107468
937415	2404	2116	-1	-1	35		-1	0.107219
937434	2404	2476	-1	-1	7	0	-1	0.105697
937451	2404	2981	-1	-1	6		-1	0.107959
1241626	36	764	-1	32	20		-1	0.0979705
1241691	36	1127	-1	103	163		-1	0.0870614
1241729	36	1311	-1	63	135		-1	0.0746566
1241800	36	1566	-1	17	-1		-1	0.0971159
1241863	36	1841	83	22	13		-1	0.0828964
1241919	36	2112	-1	147	204		-1	0.0925475
1241920	36	2116	-1	26	91		-1	0.0941293
1242044	36	2619	-1	46	53		-1	0.0882507
1242201	36	2476	-1	-1	22		-1	0.116211
1242221	36	2478	-1	-1	16		-1	0.114227
1242249	36	1941	-1	-1	76		-1	0.0972182
1242268	36	1563	-1	-1	29		-1	0.109825
1242279	36	2981	-1	-1	22		-1	0.116211
1242292	36	712	-1	-1	29		-1	0.109825
1242322	36	1520	-1	-1	112		-1	0.0819377
1418009	2981	1127	-1	-1	12		-1	0.112998
1418112	2981	1941	-1	-1	43		-1	0.106397
1418133	2981	2112	-1	-1	25		-1	0.115518
1638904	1127	1841	97	6	8		-1	0.0834278
1638914	1127	1311	-1	144	186	0	-1	0.0930905
1638949	1127	2112	-1	67	166		-1	0.080481
1638960	1127	1123	-1	58	86		-1	0.0804791
1639004	1127	712	-1	29	18	0	-1	0.0979489
1639037	1127	2478	-1	32	35	0	-1	0.10118
1639039	1127	764	-1	103	-1	0	-1	0.0805265
1639253	1127	1941	-1	-1	67		-1	0.114177
1639260	1127	2619	-1	-1	18		-1	0.114663
1639287	1127	2116	-1	-1	59		-1	0.116154
1639303	1127	1520	-1	-1	88		-1	0.0944544
1639305	1127	2067	-1	-1	42		-1	0.107175
1639311	1127	2476	-1	-1	36	0	-1	0.106914
1675774	1520	712	-1	-1	49		-1	0.10567
1675776	1520	764	-1	-1	12		-1	0.112998
1675811	1520	1311	-1	-1	84		-1	0.0887418
1675892	1520	1941	-1	-1	49		-1	0.10567
1675909	1520	2619	-1	-1	21		-1	0.116211
1675914	1520	1563	-1	-1	21		-1	0.116211
1675985	1520	2476	-1	-1	36		-1	0.106914
1676007	1520	2112	-1	-1	132		-1	0.0730164
1676025	1520	2478	-1	-1	19		-1	0.114747
1676068	1520	2116	-1	-1	60		-1	0.114774
1722444	2112	2116	-1	25	105		-1	0.0689391
1722466	2112	2619	-1	7	42		-1	0.112186
1722563	2112	712	-1	-1	42		-1	0.107175
1722566	2112	764	-1	-1	13		-1	0.112524
1722609	2112	1311	-1	-1	140		-1	0.0612185
1722622	2112	1563	-1	-1	25		-1	0.115518
1722651	2112	1941	-1	-1	81		-1	0.102589
1722692	2112	2478	-1	-1	10		-1	0.11357
1722693	2112	2476	-1	-1	26		-1	0.111165
1722806	2116	1311	-1	-1	68		-1	0.113296
1722814	2116	1563	-1	-1	15		-1	0.110251
1722828	2116	1941	-1	-1	5		-1	0.10625
1722945	2116	1841	98	-1	-1		-1	0.0804896
1781261	712	764	-1	31	-1	0.105	-1	0.0983717
1781269	712	2476	-1	67	108	0.322	-1	0.0695099
1781275	712	1311	-1	61	75	0	-1	0.0859629
1781298	712	1563	-1	-1	7	0.24	-1	0.105697
1781322	712	2257	286	-1	75	1	-1	0.403266
1781337	712	2478	-1	-1	10	0.353	-1	0.11357
1782781	764	2476	-1	28	17	0.161	-1	0.0981146
1782839	764	2619	-1	27	73		-1	0.0907543
1782845	764	1311	-1	87	-1	0	-1	0.0876278
1782870	764	2478	-1	-1	22	0.126	-1	0.116211
1782881	764	2324	287	-1	-1	0.488	-1	0.635264
1788493	1123	1311	-1	31	74		-1	0.0888196
1788544	1123	1841	42	-1	-1		-1	0.079661
1792358	1311	2476	-1	6	79	0	-1	0.088832
1792367	1311	2324	-1	0	3	0	-1	0.0963685
1792406	1311	2478	-1	29	74	0	-1	0.0899929
1792467	1311	1563	-1	-1	37	0	-1	0.107302
1792477	1311	1662	-1	-1	26	0	-1	0.111165
1792482	1311	1941	-1	-1	43		-1	0.106397
1792489	1311	2067	-1	-1	51		-1	0.10567
1792513	1311	2619	-1	-1	38		-1	0.107468
1796077	1563	1564	-1	-1	13		-1	0.112524
1801116	1841	1684	197	-1	-1		-1	0.0941561
1801117	1841	1685	83	-1	-1		-1	0.0804896
1801133	1841	2574	83	-1	-1		-1	0.0804896
1801148	1841	1916	84	-1	-1		-1	0.0804896
1801192	1841	2324	134	-1	-1		-1	0.0803692
1801207	1841	2067	84	-1	-1		-1	0.0804896
1801269	1841	2619	19	-1	-1		-1	0.0810477
1801318	1841	1579	84	-1	-1		-1	0.0804896
1801353	1841	1232	197	-1	-1		-1	0.0941561
1809608	2476	1941	-1	-1	22		-1	0.116211
1809615	2476	2257	-1	-1	39	0.322	-1	0.107531
1809616	2476	2283	-1	-1	11		-1	0.113321
1809620	2476	2324	-1	-1	11	0.095	-1	0.113321
1809627	2476	2619	-1	-1	36		-1	0.106914
1809629	2476	1662	-1	-1	1	0	-1	0.0887147
1809630	2476	2067	-1	-1	1		-1	0.0887147
1809637	2476	2478	-1	-1	65	0.358	-1	0.115372
1812485	2619	2478	-1	-1	52		-1	0.10567
1812487	2619	2093	-1	-1	38		-1	0.107468
1812488	2619	2283	-1	-1	3		-1	0.107302
1822355	2324	2478	-1	-1	6	0.103	-1	0.107959
1822356	2324	2283	-1	-1	49		-1	0.10567
1822388	2324	1232	26	-1	-1	0	-1	0.0799701
1822400	2324	1684	26	-1	-1	0	-1	0.0799701
1822617	2478	2283	-1	-1	10		-1	0.11357
1822624	2478	1662	-1	-1	20	0	-1	0.115648
1822626	2478	2067	-1	-1	3		-1	0.107302
1822637	2478	2732	287	-1	-1		-1	0.635264
1850421	1232	1684	103	-1	-1	0	-1	0.0803439

## Sheet: ciprofloxacin
	source	target	domain	refseq	eskape	gosim	string	total_score
78169	1515	47	-1	142	179		72	0.112668
78183	1515	2525	-1	109	141		198	0.242095
78184	1515	2532	-1	112	137		198	0.219543
78208	1515	2976	4	15	98	0	28	0.0645138
78247	1515	36	-1	178	236		-1	0.0883313
78259	1515	51	139	134	123	0.041	-1	0.0857105
78260	1515	50	24	180	151	0.1	-1	0.0805595
78261	1515	52	170	206	174	0.051	-1	0.0865087
78287	1515	82	-1	69	71		-1	0.0980542
78349	1515	150	-1	3	16	0.09	-1	0.0958698
78432	1515	239	210	169	188	0.553	-1	0.0847671
78584	1515	398	-1	154	220		-1	0.0794004
78619	1515	436	-1	71	202		-1	0.0749416
78629	1515	448	244	226	177	0.515	-1	0.0911042
78665	1515	487	103	121	135		-1	0.0799283
78678	1515	502	-1	55	8	0.035	-1	0.0975141
78679	1515	503	-1	166	187	0.488	-1	0.0985241
78680	1515	504	-1	21	-1		-1	0.10103
78681	1515	508	-1	109	143		-1	0.08615
78683	1515	511	-1	191	252	0.172	-1	0.100312
78684	1515	512	72	183	218	0.341	-1	0.0781727
78688	1515	528	-1	206	224	0.106	-1	0.103125
78689	1515	529	-1	206	243	0.363	-1	0.10431
78690	1515	530	-1	227	202	0	-1	0.105383
78691	1515	533	154	194	132	0.04	-1	0.0870314
78692	1515	534	-1	68	147	0	-1	0.0767004
78693	1515	536	144	186	136	0	-1	0.0855601
78695	1515	541	-1	163	185	0.091	-1	0.0971813
78696	1515	543	-1	148	196	0	-1	0.0940399
78697	1515	544	123	167	226	0.021	-1	0.0739711
78698	1515	545	220	208	219	0.37	-1	0.0883212
78700	1515	570	212	143	108		-1	0.0877302
78701	1515	566	-1	141	209	0	-1	0.081552
78703	1515	585	-1	41	135		-1	0.0748222
78705	1515	596	-1	80	96		-1	0.0826803
78706	1515	606	-1	18	139	0.055	-1	0.0723751
78707	1515	613	-1	46	64		-1	0.0810368
78708	1515	612	-1	49	40		-1	0.0994424
78709	1515	625	213	217	180	0.034	-1	0.0899699
78710	1515	629	-1	10	-1	0	-1	0.0930297
78711	1515	634	103	82	128	0.091	-1	0.0742245
78713	1515	636	-1	72	144		-1	0.0745505
78714	1515	643	-1	90	172	0.061	-1	0.0990035
78715	1515	642	-1	81	182		-1	0.0806201
78716	1515	647	77	77	124	0	-1	0.0739315
78717	1515	650	-1	43	9		-1	0.0964048
78722	1515	663	-1	40	41		-1	0.0998383
78728	1515	676	-1	65	33	0	-1	0.100142
78730	1515	680	-1	137	194		-1	0.092831
78731	1515	684	-1	186	202	0.172	-1	0.107013
78732	1515	688	-1	114	145	0.024	-1	0.08615
78733	1515	689	67	116	88	0	-1	0.0935758
78734	1515	691	-1	205	244	0.106	-1	0.103068
78735	1515	690	26	167	165	0	-1	0.0789691
78736	1515	693	-1	164	163	0	-1	0.0969522
78737	1515	696	-1	202	198	0.282	-1	0.106946
78738	1515	698	-1	154	70	0.757	-1	0.100969
78740	1515	725	-1	120	158		-1	0.0858931
78741	1515	726	-1	211	139	0.063	-1	0.0996385
78742	1515	729	-1	161	195		-1	0.0956967
78744	1515	742	-1	86	107		-1	0.0923998
78745	1515	750	-1	71	133	0.061	-1	0.0753109
78747	1515	752	-1	195	174	0.282	-1	0.100045
78748	1515	753	-1	128	160	0.024	-1	0.0870431
78750	1515	761	44	133	117	0.062	-1	0.0857923
78758	1515	802	-1	175	225	0.423	-1	0.0871267
78765	1515	838	-1	76	186		-1	0.0735505
78772	1515	851	-1	176	176	1	-1	0.101639
78773	1515	853	-1	172	195	0	-1	0.0997318
78774	1515	854	-1	131	147	0.214	-1	0.0867731
78777	1515	855	144	123	126	0.045	-1	0.0850463
78788	1515	911	103	105	162	1	-1	0.0741298
78789	1515	919	-1	70	131	0.061	-1	0.0746815
78790	1515	918	-1	20	24		-1	0.104689
78791	1515	920	-1	39	91	0.061	-1	0.0735128
78792	1515	921	-1	21	113	0.061	-1	0.0692508
78832	1515	1229	-1	19	142		-1	0.0718394
78833	1515	1235	-1	22	98	0.504	-1	0.0738248
78838	1515	1242	-1	157	180	0.059	-1	0.0977751
78839	1515	1247	77	85	140	0	-1	0.0732554
78841	1515	1252	124	118	132	0.047	-1	0.0795889
78842	1515	1257	-1	189	201	0	-1	0.105442
78848	1515	1273	-1	110	152	0	-1	0.0853209
78849	1515	1274	-1	131	162	0.059	-1	0.0871343
78852	1515	1300	-1	30	137		-1	0.0734268
78853	1515	1308	-1	134	113		-1	0.0977042
78856	1515	1321	-1	108	134		-1	0.0859711
78862	1515	1336	-1	78	117		-1	0.0739648
78863	1515	1345	-1	176	195	0.052	-1	0.0996922
78864	1515	1346	-1	204	197	0.224	-1	0.106289
78865	1515	1349	91	140	133	0.141	-1	0.0833386
78866	1515	1348	-1	221	234	0.08	-1	0.102687
78870	1515	1379	-1	33	162		-1	0.0622531
78872	1515	1385	-1	5	126		-1	0.0762704
78874	1515	1399	-1	39	19	0.051	-1	0.0954774
78876	1515	1408	-1	14	84		-1	0.0873798
78927	1515	1476	-1	140	61	0.757	-1	0.0998591
78961	1515	501	-1	34	77	0.106	-1	0.0899074
78962	1515	523	-1	74	52	0.047	-1	0.101979
78963	1515	524	-1	24	-1	0.038	-1	0.100237
78964	1515	532	-1	63	58		-1	0.0934888
78965	1515	535	-1	76	97		-1	0.0769599
78966	1515	546	254	40	-1	0.053	-1	0.132627
78967	1515	599	-1	26	21		-1	0.0997575
78968	1515	600	-1	27	27		-1	0.0996035
78981	1515	1517	19	202	255		-1	0.0827838
78983	1515	1521	-1	5	-1	0	-1	0.0917811
79007	1515	1556	-1	65	-1	0	-1	0.0953397
79008	1515	1558	-1	23	-1	1	-1	0.100724
79009	1515	1560	-1	217	131	0.063	-1	0.0993952
79011	1515	1557	-1	208	206	0	-1	0.104961
79016	1515	1583	-1	162	150	0.041	-1	0.093628
79017	1515	1600	-1	45	88		-1	0.0830997
79018	1515	1612	170	73	145	0.088	-1	0.0698708
79019	1515	1611	-1	97	145		-1	0.0873176
79020	1515	1618	-1	165	206	0.214	-1	0.0814073
79021	1515	1619	6	218	180	0.09	-1	0.0862882
79022	1515	1620	100	117	102	0.041	-1	0.0876336
79023	1515	1622	-1	220	251	0.024	-1	0.100228
79028	1515	1640	208	95	134		-1	0.0747984
79031	1515	1653	-1	151	255	0	-1	0.0746271
79033	1515	1661	-1	109	157		-1	0.0858931
79044	1515	1698	46	24	71	0.086	-1	0.0831313
79059	1515	1730	-1	48	13		-1	0.0947358
79064	1515	1742	-1	167	207	0.059	-1	0.0819997
79073	1515	1761	-1	234	232	0.106	-1	0.10301
79077	1515	1767	26	4	63	0.063	-1	0.0840857
79085	1515	1807	-1	167	190	0.059	-1	0.0983687
79086	1515	1811	-1	32	66	0	-1	0.0888225
79094	1515	1834	-1	72	148	0	-1	0.0749328
79096	1515	1840	-1	6	31		-1	0.108661
79098	1515	1839	-1	120	160		-1	0.086225
79099	1515	1841	197	69	34		-1	0.0963251
79100	1515	1844	-1	125	147		-1	0.0868402
79104	1515	1864	40	74	136	0.038	-1	0.0738598
79105	1515	1865	-1	40	147	0	-1	0.0742391
79110	1515	1887	172	223	245	0.042	-1	0.0863965
79113	1515	1894	-1	156	236		-1	0.0746005
79126	1515	1929	65	197	200		-1	0.0818321
79131	1515	1933	-1	157	165	0.059	-1	0.0940478
79134	1515	1943	-1	120	171	0.189	-1	0.0935689
79142	1515	1966	-1	77	72		-1	0.0993767
79154	1515	1980	-1	218	235	0.106	-1	0.102971
79162	1515	2005	-1	75	89	0	-1	0.09326
79168	1515	2028	-1	138	158	0.047	-1	0.0879196
79176	1515	2042	-1	167	243	0.537	-1	0.0747663
79182	1515	2052	-1	58	63	0	-1	0.0834324
79183	1515	2053	-1	44	4	0.124	-1	0.0967394
79188	1515	2074	26	198	196	0.127	-1	0.0816653
79192	1515	2084	-1	161	137	0.172	-1	0.0925219
79200	1515	2111	-1	206	249	0.363	-1	0.101911
79201	1515	2112	-1	144	236		-1	0.0800192
79203	1515	2116	-1	31	108		-1	0.0692057
79206	1515	2123	-1	97	168		-1	0.0928598
79207	1515	2128	-1	170	125	0.059	-1	0.099528
79208	1515	2135	216	181	182	0	-1	0.0887278
79210	1515	2140	-1	16	89	0.091	-1	0.0916584
79212	1515	2145	-1	41	119		-1	0.0728898
79222	1515	2166	256	119	82	0.048	-1	0.0789446
79223	1515	2168	-1	89	150		-1	0.0870981
79224	1515	2173	39	129	114	0	-1	0.0861763
79225	1515	2177	-1	11	4		-1	0.0967156
79226	1515	2176	150	152	201	0.08	-1	0.0779574
79228	1515	2175	-1	156	205	0.214	-1	0.0827022
79230	1515	2184	-1	84	-1	0.059	-1	0.0877789
79232	1515	2186	103	100	99	0.094	-1	0.0767815
79236	1515	2195	-1	136	190	0	-1	0.092766
79244	1515	2208	224	111	156	0.061	-1	0.0771862
79256	1515	2226	38	17	111	0.029	-1	0.0554143
79264	1515	2245	-1	8	121		-1	0.0717371
79274	1515	2266	-1	175	189	0.024	-1	0.099993
79282	1515	2294	-1	140	183		-1	0.0933963
79287	1515	2303	-1	21	-1	0.041	-1	0.10103
79291	1515	2316	-1	40	83		-1	0.0803009
79302	1515	2331	-1	12	-1	0	-1	0.0946846
79308	1515	2341	-1	152	228	0	-1	0.0809493
79309	1515	2343	-1	67	66		-1	0.097829
79310	1515	2344	-1	94	69	0.059	-1	0.100259
79313	1515	2349	-1	85	119	0.757	-1	0.0917117
79315	1515	2347	-1	62	84		-1	0.0836959
79318	1515	2353	-1	81	112		-1	0.0770923
79321	1515	2361	-1	122	111	0.024	-1	0.0965282
79322	1515	2363	-1	49	32		-1	0.0966512
79336	1515	2385	-1	212	211		-1	0.104279
79344	1515	2404	-1	111	144	0	-1	0.08615
79356	1515	2417	-1	30	101	0	-1	0.0716709
79363	1515	2431	-1	150	256		-1	0.0746271
79372	1515	2439	-1	105	180		-1	0.0932858
79375	1515	2445	-1	170	183	0.059	-1	0.100645
79378	1515	2450	18	159	243	0.053	-1	0.0737595
79384	1515	2463	-1	98	47		-1	0.104597
79389	1515	2476	-1	18	42	0.106	-1	0.110909
79390	1515	2478	-1	30	24	0.048	-1	0.0992219
79392	1515	2488	-1	131	117		-1	0.0982157
79394	1515	2492	-1	57	76	0	-1	0.0840066
79396	1515	2495	-1	85	114		-1	0.0897729
79401	1515	2505	-1	54	80		-1	0.0809158
79403	1515	2512	-1	41	26		-1	0.0944588
79405	1515	2522	-1	120	149		-1	0.08615
79407	1515	2531	-1	155	198		-1	0.0945929
79408	1515	2536	-1	77	80	0.041	-1	0.104116
79410	1515	2535	172	101	133		-1	0.0734203
79412	1515	2540	69	97	128	0.099	-1	0.0744994
79415	1515	2545	-1	5	97	0.08	-1	0.0814043
79418	1515	2551	125	98	184		-1	0.0768699
79431	1515	2579	37	212	185	0	-1	0.0851714
79433	1515	2599	103	147	196		-1	0.0779569
79434	1515	2601	-1	192	205	0.024	-1	0.10388
79435	1515	2602	172	153	173		-1	0.0781431
79436	1515	2600	-1	140	180		-1	0.0953108
79437	1515	2615	135	108	151		-1	0.0714617
79439	1515	2610	-1	59	37		-1	0.0986907
79440	1515	2619	-1	60	62		-1	0.0839366
79442	1515	2625	-1	1	-1	0	-1	0.0891903
79446	1515	2633	-1	208	258	0.024	-1	0.10316
79447	1515	2635	-1	26	8	0.037	-1	0.100239
79451	1515	2657	-1	41	54	0.106	-1	0.0888683
79453	1515	2667	-1	82	66		-1	0.0990752
79454	1515	2670	41	78	76		-1	0.0864398
79455	1515	2672	4	161	215		-1	0.102446
79456	1515	2673	-1	45	45		-1	0.0985026
79458	1515	2678	-1	98	65		-1	0.0984029
79459	1515	2683	36	235	244	0.091	-1	0.0856694
79466	1515	2697	26	130	176		-1	0.0771407
79468	1515	2704	252	145	101	0.067	-1	0.0853796
79470	1515	2705	-1	217	199	0.423	-1	0.104557
79471	1515	2710	-1	82	73		-1	0.100625
79475	1515	2712	-1	193	196	0.363	-1	0.105948
79476	1515	2716	-1	52	75	0.323	-1	0.0807029
79478	1515	2719	-1	88	97	0.063	-1	0.0969962
79480	1515	2729	86	50	38	0.037	-1	0.0837745
79484	1515	2738	-1	47	34	0	-1	0.0967918
79487	1515	2742	-1	113	162	0.053	-1	0.0863162
79511	1515	2783	-1	223	252	0.363	-1	0.101225
79519	1515	2793	-1	166	80	0.105	-1	0.0974285
79526	1515	2803	98	220	252	0.044	-1	0.0855864
79529	1515	2807	10	22	126	0.061	-1	0.0491026
79541	1515	2827	-1	150	177	0.059	-1	0.0973676
79542	1515	2826	-1	167	199	0.423	-1	0.0987457
79546	1515	2834	-1	77	70		-1	0.0996574
79553	1515	2843	243	191	226	0	-1	0.0816824
79566	1515	2860	-1	112	146	0.059	-1	0.08615
79587	1515	2898	103	48	-1	0.357	-1	0.0817311
79599	1515	2915	-1	223	247	0.363	-1	0.102858
79612	1515	2936	103	46	112		-1	0.0563298
79621	1515	2947	-1	34	83	0.061	-1	0.0839214
79623	1515	2957	-1	90	58	0.048	-1	0.103415
79630	1515	2963	126	20	71	0.059	-1	0.0839198
79631	1515	2960	-1	73	106		-1	0.0683905
79632	1515	2964	41	86	82		-1	0.0857524
79650	1515	3014	-1	130	147		-1	0.0867731
79651	1515	3018	-1	172	162	0.224	-1	0.10011
79653	1515	3020	-1	7	125		-1	0.0736758
79658	1515	3028	117	199	251	0	-1	0.0800838
79660	1515	3022	-1	172	161	0.041	-1	0.0998606
79667	1515	3037	-1	108	167	0.053	-1	0.0888548
79673	1515	3047	-1	184	194	0.091	-1	0.106018
79679	1515	704	56	6	55	0	-1	0.0836609
79682	1515	727	-1	90	-1		-1	0.0917428
79683	1515	633	-1	10	60	0.059	-1	0.0988699
79687	1515	699	-1	25	15	0	-1	0.0993164
79690	1515	697	191	68	97	0	-1	0.0769047
79692	1515	637	-1	34	-1		-1	0.0982618
79697	1515	769	-1	11	27		-1	0.10414
79699	1515	764	-1	106	32	0.07	-1	0.103869
79700	1515	1412	-1	126	39		-1	0.105257
79701	1515	712	-1	18	39	0.041	-1	0.110809
79703	1515	700	173	23	97		-1	0.0669334
79707	1515	1311	-1	95	146	0	-1	0.087941
79709	1515	652	-1	18	31		-1	0.10784
79716	1515	1350	143	36	-1	0.106	-1	0.0812578
79718	1515	513	-1	-1	63	0.061	-1	0.116994
79719	1515	526	-1	-1	56		-1	0.10551
79720	1515	525	103	-1	53		-1	0.0898005
79721	1515	527	-1	-1	71		-1	0.113163
79722	1515	531	103	-1	42		-1	0.0886944
79723	1515	557	-1	-1	60	0	-1	0.114774
79724	1515	561	-1	-1	35	0.034	-1	0.107219
79725	1515	575	103	-1	89		-1	0.0748434
79726	1515	587	-1	-1	60		-1	0.114774
79727	1515	605	-1	-1	7		-1	0.105697
79728	1515	661	-1	-1	18		-1	0.114663
79729	1515	674	-1	-1	72		-1	0.108607
79730	1515	675	-1	-1	56	0	-1	0.10551
79731	1515	679	-1	-1	50		-1	0.10567
79732	1515	716	-1	-1	14		-1	0.111841
79733	1515	751	-1	-1	18		-1	0.114663
79736	1515	768	-1	-1	69	0	-1	0.11248
79756	1515	849	-1	-1	65		-1	0.115372
79763	1515	1243	-1	-1	38		-1	0.107468
79764	1515	1291	-1	-1	32		-1	0.109734
79765	1515	1309	-1	-1	15	0.091	-1	0.110251
79766	1515	1320	-1	-1	4		-1	0.106227
79768	1515	1339	-1	-1	60		-1	0.114774
79769	1515	1342	-1	-1	64		-1	0.115045
79770	1515	1363	-1	-1	5		-1	0.10625
79773	1515	1378	-1	-1	35		-1	0.107219
79777	1515	2276	-1	-1	73	0.021	-1	0.109375
79779	1515	1563	-1	-1	32	0.034	-1	0.109734
79782	1515	1613	-1	-1	32	0	-1	0.109734
79784	1515	2139	-1	-1	11		-1	0.113321
79786	1515	2088	38	-1	83	0.029	-1	0.0777958
79787	1515	2682	-1	-1	53		-1	0.106609
79791	1515	2569	-1	-1	67		-1	0.114177
79793	1515	2370	-1	-1	16	0.021	-1	0.114227
79798	1515	1789	-1	-1	9	0	-1	0.119663
79800	1515	2059	193	-1	50	0.126	-1	0.093202
79801	1515	1788	-1	-1	35	0	-1	0.107219
79802	1515	2465	-1	-1	25	0.091	-1	0.115518
79805	1515	2811	-1	-1	33		-1	0.110357
79807	1515	1616	115	-1	36	0.048	-1	0.0882465
79813	1515	2448	-1	-1	102		-1	0.0827301
79814	1515	1584	-1	-1	5		-1	0.10625
79816	1515	1708	-1	-1	7		-1	0.105697
79825	1515	2823	-1	-1	72		-1	0.108607
79832	1515	2981	-1	-1	45		-1	0.10567
79834	1515	1942	-1	-1	45	0.091	-1	0.10567
79839	1515	2674	11	-1	25		-1	0.0836566
79842	1515	2676	-1	-1	80		-1	0.0916239
79843	1515	2645	-1	-1	12		-1	0.112998
79847	1515	1609	-1	-1	61		-1	0.118219
79849	1515	2050	-1	-1	63		-1	0.116994
79853	1515	1658	-1	-1	108		-1	0.0834833
79855	1515	1890	-1	-1	99	0.091	-1	0.0835642
79858	1515	2071	38	-1	81	0.029	-1	0.0782739
79860	1515	2630	-1	-1	16		-1	0.114227
79866	1515	1305	214	-1	-1	0.028	-1	0.0817411
79867	1515	1352	171	-1	-1		-1	0.0790132
79868	1515	1390	212	-1	-1		-1	0.081401
79869	1515	1403	180	-1	-1	0.021	-1	0.0816312
79870	1515	1621	211	-1	-1	0	-1	0.0812099
79873	1515	2167	172	-1	-1		-1	0.0787251
79874	1515	2442	180	-1	-1		-1	0.0816312
79875	1515	2634	198	-1	-1	0.091	-1	0.0951201
79877	1515	2926	213	-1	-1		-1	0.0813905
79878	1515	506	103	-1	-1		-1	0.0803439
79879	1515	540	103	-1	-1		-1	0.0803439
79880	1515	584	45	-1	-1		-1	0.079661
79881	1515	607	103	-1	-1	0.177	-1	0.0803439
79882	1515	628	103	-1	-1		-1	0.0803439
79884	1515	767	11	-1	-1	0	-1	0.0760291
79885	1515	770	103	-1	-1		-1	0.0803439
79900	1515	1232	103	-1	-1	0.333	-1	0.0803439
79902	1515	1248	45	-1	-1		-1	0.079661
79907	1515	1391	115	-1	-1	0	-1	0.0800099
79908	1515	1400	127	-1	-1	0.034	-1	0.0803692
79911	1515	2136	103	-1	-1		-1	0.0803439
79914	1515	1974	53	-1	-1		-1	0.0798791
79917	1515	2178	23	-1	-1	0.124	-1	0.0800836
79918	1515	2872	103	-1	-1	0.159	-1	0.0803439
79919	1515	2733	45	-1	-1	0	-1	0.079661
79924	1515	1657	103	-1	-1		-1	0.0803439
79925	1515	2743	103	-1	-1		-1	0.0803439
79926	1515	1897	22	-1	-1	0.031	-1	0.0800836
79928	1515	2520	45	-1	-1		-1	0.079661
79929	1515	2148	103	-1	-1		-1	0.0803439
79930	1515	2117	12	-1	-1	0.063	-1	0.0760291
79932	1515	2388	103	-1	-1		-1	0.0803439
79935	1515	1783	45	-1	-1		-1	0.079661
79936	1515	2061	72	-1	-1		-1	0.0801829
79937	1515	2324	26	-1	-1	0.055	-1	0.0799701
79938	1515	2604	135	-1	-1	1	-1	0.0803692
79942	1515	1882	45	-1	-1		-1	0.079661
171463	3028	2186	117	82	111	0	16	0.0801893
171464	3028	2704	254	163	124	0	11	0.106959
171473	3028	3016	-1	-1	-1	0	122	0.0976561
171474	3028	2584	-1	14	33	0	126	0.12613
171475	3028	2343	-1	92	112		165	0.147911
171476	3028	82	-1	107	126		199	0.242882
171487	3028	2525	-1	102	152		125	0.0950933
171497	3028	2625	-1	-1	-1	0	123	0.0956104
171500	3028	674	-1	-1	99		44	0.156834
171513	3028	3047	-1	180	249	0	85	0.0810073
171521	3028	2288	-1	5	-1	0	109	0.168688
171530	3028	1929	72	239	225		84	0.0963856
171534	3028	2532	-1	112	143		152	0.153908
171548	3028	761	61	108	120	0	156	0.0953624
171558	3028	2512	-1	64	84		181	0.154228
171566	3028	677	-1	-1	-1		45	0.174284
171570	3028	2488	-1	76	117		62	0.104437
171579	3028	2439	-1	112	193		48	0.0982093
171584	3028	2630	-1	-1	20		42	0.207975
171596	3028	2123	-1	88	183		15	0.0910748
171626	3028	36	-1	139	229		-1	0.0846736
171634	3028	47	-1	113	162		-1	0.0863162
171637	3028	51	150	166	141	0	-1	0.0827094
171638	3028	50	32	204	165	0	-1	0.0852677
171639	3028	52	183	185	181	0	-1	0.0820838
171779	3028	239	217	234	180	0	-1	0.0900748
171904	3028	398	-1	118	209		-1	0.0827321
171929	3028	436	-1	45	196		-1	0.0715442
171937	3028	448	249	256	232	0	-1	0.0914269
171967	3028	487	117	169	148		-1	0.0786467
171978	3028	502	-1	111	27	0	-1	0.100001
171979	3028	503	-1	180	199	0	-1	0.103035
171980	3028	504	-1	11	21		-1	0.0998746
171981	3028	508	-1	153	166		-1	0.0945641
171983	3028	511	-1	166	279	0	-1	0.0821495
171984	3028	512	82	164	286	0	-1	0.0780869
171987	3028	528	-1	249	271	0	-1	0.106481
171988	3028	529	-1	238	255	0	-1	0.103749
171989	3028	530	-1	279	265	1	-1	0.112607
171990	3028	533	287	225	163	0	-1	0.445275
171991	3028	534	7	90	166	0	-1	0.0760125
171992	3028	536	155	231	136	0	-1	0.0956612
171994	3028	541	-1	224	255	0	-1	0.10129
171995	3028	543	-1	165	190	0	-1	0.0970254
171996	3028	544	132	242	279	0	-1	0.0876236
171997	3028	545	225	255	268	0	-1	0.0892278
171998	3028	570	217	232	167		-1	0.0901588
171999	3028	566	-1	115	216	0	-1	0.0920711
172001	3028	585	-1	43	147		-1	0.0741685
172003	3028	596	-1	70	108		-1	0.069677
172004	3028	606	-1	10	145	0	-1	0.074546
172005	3028	613	-1	32	76		-1	0.0890455
172006	3028	612	-1	45	60		-1	0.0862149
172007	3028	625	218	267	242	0.4	-1	0.0899318
172008	3028	634	117	84	138	0	-1	0.073287
172010	3028	636	-1	115	163		-1	0.0868852
172011	3028	643	-1	94	203	0	-1	0.0999371
172012	3028	642	-1	85	220		-1	0.0856192
172013	3028	647	88	76	135	0	-1	0.073394
172014	3028	650	-1	6	30		-1	0.108661
172018	3028	663	-1	13	71		-1	0.097282
172024	3028	676	-1	82	63	0	-1	0.0984523
172026	3028	680	-1	107	211		-1	0.0905331
172027	3028	684	-1	182	266	0	-1	0.0811757
172028	3028	688	-1	131	155	0	-1	0.086139
172029	3028	689	77	205	92	0	-1	0.097785
172030	3028	691	-1	239	277	0	-1	0.108629
172031	3028	690	34	185	185	0	-1	0.080517
172032	3028	693	-1	178	206	0	-1	0.0917106
172033	3028	696	-1	257	254	0.571	-1	0.110408
172034	3028	698	-1	227	61	0	-1	0.115179
172035	3028	716	-1	7	50		-1	0.104381
172036	3028	725	-1	121	167		-1	0.0890449
172037	3028	726	-1	269	161	0	-1	0.117666
172038	3028	729	-1	214	206		-1	0.104985
172040	3028	742	-1	64	124		-1	0.0764359
172041	3028	750	-1	30	137	0	-1	0.0734268
172043	3028	752	-1	231	218	0	-1	0.103461
172044	3028	753	-1	155	203	0	-1	0.093569
172051	3028	802	-1	212	273	0	-1	0.0911335
172058	3028	838	-1	84	218		-1	0.0855851
172064	3028	851	-1	226	202	0	-1	0.105383
172065	3028	853	-1	194	187	0	-1	0.100968
172066	3028	854	-1	125	146	0	-1	0.0868402
172069	3028	855	155	173	111	0	-1	0.0890322
172078	3028	911	117	163	176	0	-1	0.0786111
172079	3028	919	-1	58	146	0	-1	0.0760928
172080	3028	918	-1	22	46		-1	0.106731
172081	3028	920	-1	33	128	0	-1	0.0735741
172082	3028	921	-1	0	136	0	-1	0.0648004
172121	3028	1229	-1	8	156		-1	0.080893
172126	3028	1242	-1	158	200	0	-1	0.095262
172127	3028	1247	88	83	153	0	-1	0.0698618
172129	3028	1252	132	181	138	0	-1	0.0850472
172130	3028	1257	-1	238	249	0	-1	0.102919
172135	3028	1273	-1	112	160	0	-1	0.086225
172136	3028	1274	-1	142	179	0	-1	0.0953196
172139	3028	1300	-1	9	143		-1	0.0731925
172140	3028	1308	-1	178	144		-1	0.0986319
172143	3028	1321	-1	126	148		-1	0.0868402
172148	3028	1336	-1	82	127		-1	0.0821585
172149	3028	1345	-1	224	211	0	-1	0.104601
172150	3028	1346	-1	242	204	0	-1	0.104529
172151	3028	1349	97	144	138	0	-1	0.0811522
172152	3028	1348	-1	265	260	0	-1	0.110562
172156	3028	1379	-1	41	177		-1	0.0564459
172158	3028	1399	-1	4	23	0	-1	0.104045
172204	3028	1476	-1	214	54	0	-1	0.110931
172238	3028	1517	26	207	283		-1	0.0837704
172253	3028	1557	-1	272	259	1	-1	0.111207
172254	3028	1560	-1	277	167	0	-1	0.116682
172258	3028	1583	-1	210	164	0	-1	0.100789
172259	3028	1600	-1	46	91		-1	0.0738425
172260	3028	1612	183	53	144	0	-1	0.0706289
172261	3028	1611	-1	76	147		-1	0.0751156
172262	3028	1622	-1	245	271	0	-1	0.106214
172263	3028	1619	19	267	206	0	-1	0.0908451
172265	3028	1618	-1	147	205	0	-1	0.0828965
172269	3028	1640	215	133	169		-1	0.0771668
172272	3028	1653	-1	122	243	0	-1	0.0808583
172273	3028	1661	-1	105	161		-1	0.0864925
172278	3028	1698	61	13	85	0	-1	0.0766326
172290	3028	1730	-1	32	31		-1	0.0997174
172295	3028	1742	-1	201	257	0	-1	0.101793
172303	3028	1761	-1	268	271	0	-1	0.109494
172315	3028	1807	-1	204	207	0	-1	0.104665
172317	3028	1811	-1	30	74	0	-1	0.0894249
172320	3028	1834	-1	52	164	0	-1	0.0691804
172322	3028	1840	-1	9	62		-1	0.0940697
172323	3028	1839	-1	131	181		-1	0.0940329
172324	3028	1844	-1	136	169		-1	0.0931439
172327	3028	1864	54	91	146	0	-1	0.0700773
172329	3028	1865	-1	62	165	0.8	-1	0.0728317
172333	3028	1887	183	252	255	0	-1	0.0879322
172337	3028	1894	-1	127	251		-1	0.0801304
172349	3028	1933	-1	190	205	0	-1	0.10481
172352	3028	1943	-1	187	203	0	-1	0.106593
172370	3028	1980	-1	260	273	0	-1	0.109282
172377	3028	2005	7	76	105	0	-1	0.0705843
172382	3028	2028	-1	137	174	0	-1	0.0944405
172391	3028	2042	-1	131	251	0	-1	0.0801304
172394	3028	2052	-1	59	95	0	-1	0.0727239
172401	3028	2074	34	251	228	0	-1	0.0874762
172403	3028	2084	-1	167	164	0	-1	0.0991736
172411	3028	2111	-1	228	249	0	-1	0.101216
172412	3028	2112	-1	108	215		-1	0.100675
172413	3028	2116	-1	13	106		-1	0.0688792
172415	3028	2128	-1	228	164	0	-1	0.100061
172416	3028	2135	220	241	212	0	-1	0.0889742
172422	3028	2145	-1	39	136		-1	0.074952
172428	3028	2166	258	129	80	0	-1	0.0790563
172429	3028	2168	-1	74	150		-1	0.0756109
172430	3028	2176	156	208	248	0	-1	0.0829764
172433	3028	2175	-1	138	203	0	-1	0.091834
172436	3028	2195	-1	167	251	0	-1	0.0737234
172444	3028	2208	228	112	163	0	-1	0.0767351
172455	3028	2226	44	28	116	0	-1	0.0564829
172469	3028	2266	-1	203	217	0	-1	0.103379
172479	3028	2294	-1	99	192		-1	0.0965201
172495	3028	2341	-1	122	231	0	-1	0.0817837
172496	3028	2344	-1	113	89	0	-1	0.0979527
172497	3028	2347	-1	33	86		-1	0.0861723
172498	3028	2349	-1	90	109	0	-1	0.0963866
172502	3028	2353	-1	90	130		-1	0.0876352
172506	3028	2361	-1	116	127	0	-1	0.0919166
172517	3028	2385	-1	208	222		-1	0.103202
172524	3028	2404	-1	130	143	0	-1	0.0867731
172535	3028	2417	-1	25	112	0	-1	0.0692125
172543	3028	2431	-1	119	261		-1	0.0830617
172550	3028	2445	-1	205	231	0	-1	0.102373
172553	3028	2450	25	160	222	0	-1	0.0740708
172559	3028	2463	-1	137	55		-1	0.106853
172565	3028	2495	-1	86	117		-1	0.094905
172566	3028	2505	-1	19	90		-1	0.0885709
172571	3028	2522	-1	105	151		-1	0.0855158
172573	3028	2531	-1	219	192		-1	0.104427
172574	3028	2536	-1	94	104	0	-1	0.0968911
172575	3028	2535	183	143	148		-1	0.0762701
172577	3028	2540	78	132	135	0	-1	0.0802614
172592	3028	2579	44	214	204	0	-1	0.0858647
172593	3028	2600	-1	132	175		-1	0.0945006
172594	3028	2599	117	141	194		-1	0.0772716
172595	3028	2601	-1	221	222	0	-1	0.103372
172596	3028	2602	183	153	174		-1	0.079603
172597	3028	2610	-1	86	100		-1	0.0939095
172599	3028	2615	141	123	182		-1	0.0768319
172604	3028	2633	-1	217	294	0	-1	0.0973528
172607	3028	2667	-1	108	121		-1	0.0963551
172608	3028	2670	55	109	133		-1	0.0768807
172609	3028	2672	17	180	255		-1	0.077403
172611	3028	2678	-1	142	96		-1	0.0986144
172613	3028	2683	42	278	283	0	-1	0.0961722
172619	3028	2697	34	129	237		-1	0.0750067
172622	3028	2705	-1	260	240	0	-1	0.109734
172623	3028	2710	-1	77	82		-1	0.102718
172625	3028	2712	-1	207	238	0	-1	0.104754
172628	3028	2716	-1	37	94	0	-1	0.0749686
172629	3028	2719	-1	58	135	0	-1	0.0752194
172630	3028	2729	94	56	82	0	-1	0.0735799
172635	3028	2738	-1	69	45	0	-1	0.101756
172636	3028	2742	-1	128	178	0	-1	0.0942331
172658	3028	2783	-1	228	277	0	-1	0.105329
172662	3028	2793	-1	229	134	0	-1	0.103333
172670	3028	2803	109	250	262	0	-1	0.0869047
172671	3028	2807	22	6	156	0	-1	0.0662564
172683	3028	2826	-1	207	226	0	-1	0.102785
172687	3028	2827	-1	197	222	0	-1	0.103103
172690	3028	2834	-1	77	70		-1	0.0996574
172695	3028	2843	245	243	278	1	-1	0.0877829
172709	3028	2860	-1	104	167	0	-1	0.0890311
172739	3028	2915	-1	251	276	0	-1	0.108802
172748	3028	2936	117	54	124		-1	0.0586376
172762	3028	2960	-1	118	108		-1	0.0966594
172763	3028	2964	55	115	140		-1	0.0781934
172770	3028	2976	17	6	96	0	-1	0.0685388
172782	3028	3014	-1	134	169		-1	0.0931439
172784	3028	3018	-1	236	224	0	-1	0.103358
172786	3028	3022	-1	225	180	0	-1	0.100804
172794	3028	501	-1	45	89	0	-1	0.0833933
172795	3028	506	117	41	-1		-1	0.0808728
172796	3028	523	-1	139	77	0	-1	0.100221
172797	3028	524	-1	106	-1	0	-1	0.0795234
172798	3028	532	-1	97	69		-1	0.100259
172799	3028	535	-1	122	127		-1	0.0919166
172800	3028	539	-1	25	-1	0	-1	0.100134
172801	3028	546	256	100	-1	0	-1	0.130552
172802	3028	561	-1	34	62	0	-1	0.0880886
172803	3028	575	117	56	149		-1	0.0604177
172804	3028	599	-1	53	45		-1	0.0992511
172805	3028	600	-1	48	54		-1	0.0885194
172816	3028	1521	-1	118	22	0	-1	0.0973342
172819	3028	1556	-1	130	-1	0	-1	0.0762339
172820	3028	1558	-1	83	4	0	-1	0.0976042
172821	3028	1563	-1	16	59	0	-1	0.0997145
172824	3028	2673	-1	71	71		-1	0.0980542
172833	3028	2898	117	130	22	0	-1	0.103096
172834	3028	2947	0	35	81	0	-1	0.0892589
172835	3028	2957	-1	149	86	0	-1	0.0992045
172844	3028	3037	-1	102	181	0	-1	0.0932928
172852	3028	2090	-1	3	-1		-1	0.09083
172854	3028	2184	-1	164	-1	0	-1	0.0767055
172857	3028	2551	133	87	248		-1	0.0842091
172859	3028	2476	-1	31	62	0	-1	0.088264
172860	3028	2113	-1	19	-1	0	-1	0.100651
172866	3028	769	-1	55	28		-1	0.0964129
172869	3028	2478	-1	63	51	0	-1	0.0949897
172870	3028	2507	-1	56	-1		-1	0.0947966
172875	3028	1344	-1	22	-1	0	-1	0.100804
172876	3028	1841	202	60	37		-1	0.0967515
172884	3028	728	-1	48	-1	0	-1	0.0954838
172895	3028	2088	44	36	95	0	-1	0.0735513
172897	3028	712	-1	58	54	0	-1	0.0907442
172904	3028	697	196	99	110	0	-1	0.0744105
172906	3028	764	-1	121	32	0	-1	0.10369
172907	3028	2635	-1	63	37	0.4	-1	0.0995418
172908	3028	2173	45	202	151	0	-1	0.0892846
172909	3028	1350	155	106	-1	0	-1	0.0904209
172913	3028	1867	-1	7	2		-1	0.0946983
172918	3028	700	183	117	140		-1	0.0780915
172921	3028	2545	-1	11	93	0	-1	0.0898422
172922	3028	2604	141	85	1	0	-1	0.0857062
172927	3028	2270	-1	11	-1	0	-1	0.0931927
172930	3028	1928	-1	8	-1	0	-1	0.0925089
172936	3028	1966	-1	142	123		-1	0.0970918
172937	3028	727	-1	145	-1		-1	0.0766453
172947	3028	702	-1	3	-1		-1	0.09083
172951	3028	637	-1	72	-1		-1	0.0932983
172952	3028	640	-1	51	-1	0	-1	0.0948428
172953	3028	2303	-1	40	-1	0	-1	0.0981533
172955	3028	652	-1	14	60		-1	0.0996896
172958	3028	2613	-1	12	-1		-1	0.0946846
172961	3028	2490	-1	41	-1	0	-1	0.0980495
172963	3028	1620	112	190	138	0	-1	0.0855645
172966	3028	2363	-1	58	31		-1	0.096808
172969	3028	2492	-1	122	105	0	-1	0.0966594
172970	3028	2053	-1	65	35	0	-1	0.100728
172973	3028	2657	1	58	67	0	-1	0.0828606
172978	3028	2177	-1	2	21		-1	0.0983362
172981	3028	1311	-1	195	195	0	-1	0.104898
172984	3028	1412	-1	197	59		-1	0.110008
172987	3028	699	-1	30	24	0	-1	0.0992219
172991	3028	150	-1	-1	47	0	-1	0.105449
172993	3028	513	-1	-1	76	0	-1	0.0972182
172994	3028	526	-1	-1	74		-1	0.0999614
172995	3028	525	117	-1	68		-1	0.0904513
172996	3028	527	-1	-1	101		-1	0.0826225
172997	3028	531	117	-1	57		-1	0.0898698
172998	3028	557	-1	-1	64	0	-1	0.115045
172999	3028	587	-1	-1	81		-1	0.102589
173000	3028	598	-1	-1	22		-1	0.116211
173001	3028	605	-1	-1	23		-1	0.118111
173002	3028	633	-1	-1	77	0	-1	0.0957084
173003	3028	661	-1	-1	42		-1	0.107175
173004	3028	675	-1	-1	69	0	-1	0.11248
173005	3028	679	-1	-1	80		-1	0.0916239
173006	3028	682	-1	-1	30		-1	0.110233
173008	3028	704	66	-1	64	0	-1	0.0897226
173010	3028	751	-1	-1	41		-1	0.108268
173014	3028	768	-1	-1	70	0	-1	0.113301
173032	3028	849	-1	-1	68		-1	0.113296
173042	3028	1235	-1	-1	102	0	-1	0.0827301
173043	3028	1243	-1	-1	30		-1	0.110233
173044	3028	1291	-1	-1	50		-1	0.10567
173045	3028	1309	-1	-1	28	0	-1	0.108716
173046	3028	1320	-1	-1	8		-1	0.104213
173049	3028	1339	-1	-1	51		-1	0.10567
173050	3028	1342	-1	-1	57		-1	0.105263
173051	3028	1363	-1	-1	20		-1	0.115648
173054	3028	1378	-1	-1	40		-1	0.106734
173055	3028	1385	-1	-1	136		-1	0.059541
173056	3028	1408	-1	-1	80		-1	0.0916239
173061	3028	1564	-1	-1	0		-1	0.090658
173064	3028	1609	-1	-1	59		-1	0.116154
173065	3028	1613	-1	-1	30	0	-1	0.110233
173066	3028	1616	122	-1	47	0	-1	0.0904169
173069	3028	1658	-1	-1	120		-1	0.0780305
173075	3028	1708	-1	-1	41		-1	0.108268
173077	3028	1767	34	-1	78	0	-1	0.078341
173078	3028	1788	-1	-1	65	0	-1	0.115372
173079	3028	1789	-1	-1	12	0	-1	0.112998
173080	3028	1795	-1	-1	21	0	-1	0.116211
173083	3028	1868	-1	-1	17		-1	0.114402
173084	3028	1890	-1	-1	119	0	-1	0.0780305
173087	3028	1942	-1	-1	69	0	-1	0.11248
173089	3028	2050	-1	-1	93		-1	0.097505
173090	3028	2059	199	-1	46	0	-1	0.0934417
173091	3028	2071	44	-1	98	0	-1	0.0672302
173095	3028	2140	-1	-1	110	0	-1	0.0844236
173096	3028	2139	-1	-1	24		-1	0.115612
173101	3028	2245	-1	-1	125		-1	0.080523
173102	3028	2249	-1	-1	42		-1	0.107175
173104	3028	2276	-1	-1	110	0	-1	0.0844236
173107	3028	2316	-1	-1	88		-1	0.0944544
173110	3028	2370	-1	-1	39	0	-1	0.107531
173117	3028	2448	-1	-1	106		-1	0.0834955
173118	3028	2465	-1	-1	24	0	-1	0.115612
173122	3028	2569	-1	-1	91		-1	0.094324
173123	3028	2619	-1	-1	66		-1	0.113596
173124	3028	2645	-1	-1	27		-1	0.108507
173125	3028	2674	24	-1	31		-1	0.0868708
173126	3028	2676	-1	-1	88		-1	0.0944544
173127	3028	2682	-1	-1	67		-1	0.114177
173136	3028	2811	-1	-1	45		-1	0.10567
173137	3028	2823	-1	-1	78		-1	0.097007
173146	3028	2963	134	-1	71	0	-1	0.0905999
173148	3028	2981	-1	-1	53		-1	0.106609
173152	3028	3020	-1	-1	135		-1	0.0697589
173153	3028	1324	-1	-1	11	0	-1	0.113321
173154	3028	2159	-1	-1	5		-1	0.10625
173156	3028	2515	-1	-1	0		-1	0.090658
173159	3028	657	-1	-1	9		-1	0.119663
173162	3028	2067	-1	-1	14		-1	0.111841
173164	3028	510	-1	-1	14	0	-1	0.111841
173165	3028	2922	-1	-1	1		-1	0.0887147
173166	3028	1862	-1	-1	2	0	-1	0.103475
173167	3028	2878	-1	-1	9		-1	0.119663
173169	3028	2977	-1	-1	0		-1	0.090658
173170	3028	584	61	-1	3		-1	0.0866022
173172	3028	2442	187	-1	11		-1	0.0927242
173176	3028	1305	218	-1	-1	0	-1	0.0874239
173177	3028	1352	183	-1	-1		-1	0.0947036
173178	3028	1390	217	-1	-1		-1	0.0904447
173179	3028	1403	187	-1	-1	0	-1	0.0913178
173180	3028	1621	217	-1	-1	0	-1	0.0904447
173183	3028	2167	183	-1	-1		-1	0.0947036
173184	3028	2634	203	-1	-1	0	-1	0.0887658
173186	3028	2926	218	-1	-1		-1	0.0874239
173187	3028	540	117	-1	-1		-1	0.0802143
173188	3028	607	117	-1	-1	0	-1	0.0802143
173189	3028	628	117	-1	-1		-1	0.0802143
173191	3028	767	24	-1	-1	0	-1	0.0800836
173192	3028	770	117	-1	-1		-1	0.0802143
173202	3028	1232	117	-1	-1	0	-1	0.0802143
173203	3028	1248	61	-1	-1		-1	0.0801692
173208	3028	1391	122	-1	-1	0	-1	0.0803692
173209	3028	1400	136	-1	-1	0	-1	0.0803692
173211	3028	1657	117	-1	-1		-1	0.0802143
173214	3028	1783	61	-1	-1		-1	0.0801692
173216	3028	1882	61	-1	-1		-1	0.0801692
173217	3028	1897	30	-1	-1	0.222	-1	0.0797998
173220	3028	1974	62	-1	-1		-1	0.0801692
173222	3028	2061	82	-1	-1		-1	0.0804896
173224	3028	2117	24	-1	-1	0	-1	0.0800836
173225	3028	2136	117	-1	-1		-1	0.0802143
173226	3028	2148	117	-1	-1		-1	0.0802143
173227	3028	2178	31	-1	-1	0	-1	0.0797998
173230	3028	2324	34	-1	-1	0	-1	0.0797143
173233	3028	2388	117	-1	-1		-1	0.0802143
173234	3028	2520	61	-1	-1		-1	0.0801692
173236	3028	2733	61	-1	-1	0	-1	0.0801692
173237	3028	2743	117	-1	-1		-1	0.0802143
173238	3028	2872	117	-1	-1	0	-1	0.0802143
173243	3028	1302	3	-1	-1	0	-1	0.0903313
241667	2042	2704	157	81	111	0.044	185	0.133381
241679	2042	2630	-1	-1	17		180	0.102869
241730	2042	2540	-1	59	129	0.074	109	0.107404
241732	2042	2525	-1	125	137		52	0.0906833
241745	2042	3037	-1	115	176	0.039	47	0.0948326
241773	2042	1517	-1	161	258		129	0.0732516
241775	2042	2488	-1	142	120		79	0.118675
241835	2042	2431	-1	154	258		83	0.083197
241852	2042	448	140	175	174	0.426	193	0.209818
241856	2042	2981	-1	-1	45		77	0.326156
241879	2042	36	-1	182	221		-1	0.0974079
241886	2042	47	-1	145	165		-1	0.0906635
241888	2042	51	-1	85	126	0.03	-1	0.0862936
241889	2042	50	-1	120	151	0.066	-1	0.0855158
241890	2042	52	15	147	177	0.037	-1	0.077611
241906	2042	82	-1	79	81		-1	0.102996
241950	2042	150	-1	2	30	0.061	-1	0.106238
242017	2042	239	74	127	191	0.47	-1	0.0772105
242132	2042	398	-1	157	213		-1	0.079941
242158	2042	436	-1	69	201		-1	0.0755002
242191	2042	487	-1	104	132		-1	0.0859711
242201	2042	502	-1	22	38	0.021	-1	0.10804
242202	2042	503	-1	153	195	0.407	-1	0.0943833
242203	2042	504	-1	29	-1		-1	0.0988275
242204	2042	508	-1	73	150		-1	0.0756109
242206	2042	511	-1	178	260	0.132	-1	0.0817228
242207	2042	512	-1	164	223	0.317	-1	0.0811627
242209	2042	528	-1	135	254	0.064	-1	0.0802867
242210	2042	529	-1	157	258	0.249	-1	0.0746897
242211	2042	530	-1	151	213	0	-1	0.0803937
242212	2042	533	-1	138	140	0.024	-1	0.0879211
242213	2042	534	-1	67	157	0	-1	0.0856626
242214	2042	536	-1	121	147	0	-1	0.08615
242216	2042	541	-1	96	207	0.055	-1	0.0827548
242217	2042	543	-1	120	202	0	-1	0.0923389
242218	2042	544	-1	118	249	0.015	-1	0.0807517
242219	2042	545	90	146	228	0.303	-1	0.0738578
242221	2042	570	74	87	133		-1	0.0737881
242222	2042	566	-1	164	217	0	-1	0.0816233
242224	2042	585	-1	52	142		-1	0.0743978
242225	2042	596	-1	75	122		-1	0.0743776
242226	2042	606	-1	21	142	0.04	-1	0.0719762
242227	2042	613	-1	63	80		-1	0.0918614
242228	2042	612	-1	56	57		-1	0.089179
242229	2042	625	75	152	199	0.025	-1	0.0783024
242230	2042	629	-1	18	5	0	-1	0.100248
242231	2042	634	-1	70	119	0.067	-1	0.0735132
242233	2042	636	-1	42	143		-1	0.0743925
242234	2042	643	-1	98	181	0.036	-1	0.0972373
242235	2042	642	-1	85	183		-1	0.088217
242236	2042	647	-1	66	122	0	-1	0.0752807
242237	2042	650	-1	50	35		-1	0.0980491
242241	2042	663	-1	51	67		-1	0.0811773
242245	2042	676	-1	52	63	0	-1	0.0804056
242247	2042	680	-1	140	204		-1	0.0913292
242248	2042	684	-1	169	224	0.132	-1	0.0826495
242249	2042	688	-1	75	149	0.018	-1	0.0757757
242250	2042	689	-1	72	105	0	-1	0.0683905
242251	2042	691	-1	140	251	0.064	-1	0.0802867
242252	2042	690	-1	138	173	0	-1	0.0944405
242253	2042	693	-1	135	172	0	-1	0.0945006
242254	2042	696	-1	126	191	0.193	-1	0.092833
242255	2042	698	-1	68	68	0.623	-1	0.0984102
242256	2042	716	-1	10	25		-1	0.104821
242258	2042	725	-1	92	167		-1	0.0923518
242259	2042	726	-1	119	135	0.039	-1	0.0859711
242260	2042	729	-1	111	185		-1	0.0926674
242261	2042	742	-1	83	116		-1	0.0894731
242262	2042	750	-1	68	114	0.036	-1	0.071242
242263	2042	752	-1	145	170	0.193	-1	0.0942457
242264	2042	753	-1	70	160	0.018	-1	0.0877575
242266	2042	761	-1	123	120	0.045	-1	0.0964807
242274	2042	802	-1	143	231	0.29	-1	0.081243
242281	2042	838	-1	83	191		-1	0.0863002
242288	2042	851	-1	116	177	1	-1	0.0940016
242289	2042	853	-1	132	189	0	-1	0.092766
242290	2042	854	-1	132	148	0.136	-1	0.0867731
242293	2042	855	-1	82	126	0.032	-1	0.0821585
242301	2042	911	-1	81	172	0.87	-1	0.0814279
242302	2042	919	-1	79	144	0.036	-1	0.0777269
242303	2042	918	-1	21	29		-1	0.106379
242304	2042	920	-1	45	93	0.036	-1	0.0738724
242305	2042	921	-1	36	128	0.036	-1	0.0749228
242345	2042	1229	-1	21	148		-1	0.0739614
242346	2042	1235	-1	21	96	0.434	-1	0.0781538
242350	2042	1242	-1	138	168	0.045	-1	0.0917147
242351	2042	1247	-1	66	138	0	-1	0.0752074
242353	2042	1252	-1	71	124	0.031	-1	0.0768718
242354	2042	1257	-1	119	196	0	-1	0.0922688
242359	2042	1273	-1	118	147	0	-1	0.08615
242360	2042	1274	-1	111	145	0.045	-1	0.08615
242361	2042	1291	-1	1	45		-1	0.105049
242364	2042	1300	-1	31	129		-1	0.0732269
242365	2042	1308	-1	62	114		-1	0.0701314
242368	2042	1321	-1	110	141		-1	0.0860895
242374	2042	1336	-1	93	104		-1	0.0970592
242375	2042	1345	-1	110	201	0.031	-1	0.0922605
242376	2042	1346	-1	125	194	0.193	-1	0.092833
242377	2042	1349	-1	115	131	0.106	-1	0.0859711
242378	2042	1348	-1	142	216	0.048	-1	0.0844201
242381	2042	1379	-1	41	146		-1	0.0742391
242383	2042	1385	-1	10	115		-1	0.0726341
242384	2042	1399	-1	60	13	0.038	-1	0.0956031
242386	2042	1408	-1	14	86		-1	0.0910689
242424	2042	1476	-1	63	62	0.623	-1	0.092582
242469	2042	1557	-1	110	191	0	-1	0.0922556
242470	2042	1560	-1	127	130	0.039	-1	0.0872614
242473	2042	1583	-1	117	152	0.03	-1	0.0853209
242474	2042	1600	-1	4	78		-1	0.0881616
242475	2042	1612	15	72	145	0.068	-1	0.069486
242476	2042	1611	-1	105	147		-1	0.08615
242477	2042	1622	-1	187	243	0.018	-1	0.103598
242478	2042	1619	-1	143	171	0.068	-1	0.0945612
242480	2042	1618	-1	167	206	0.136	-1	0.0819997
242483	2042	1640	67	72	132		-1	0.073869
242486	2042	1653	-1	171	219	0	-1	0.0869793
242487	2042	1661	-1	111	150		-1	0.08615
242492	2042	1698	-1	25	58	0.063	-1	0.0968457
242504	2042	1730	-1	47	30		-1	0.095329
242510	2042	1742	-1	143	205	0.045	-1	0.0834174
242518	2042	1761	-1	164	225	0.064	-1	0.0809349
242529	2042	1807	-1	151	176	0.045	-1	0.0963592
242530	2042	1811	-1	27	51	0	-1	0.0974735
242533	2042	1834	-1	75	154	0	-1	0.0816481
242535	2042	1840	-1	25	62		-1	0.0917086
242536	2042	1839	-1	128	166		-1	0.0899219
242537	2042	1844	-1	127	152		-1	0.086206
242539	2042	1864	-1	59	145	0.023	-1	0.0765067
242540	2042	1865	-1	41	157	0	-1	0.0793004
242544	2042	1887	15	169	209	0.031	-1	0.0783071
242548	2042	1894	-1	159	243		-1	0.0726048
242555	2042	1929	-1	159	202		-1	0.09552
242559	2042	1933	-1	133	165	0.045	-1	0.0883361
242563	2042	1943	-1	74	176	0.139	-1	0.071613
242578	2042	1980	-1	148	253	0.064	-1	0.0746271
242585	2042	2005	-1	54	89	0	-1	0.08149
242589	2042	2028	-1	108	163	0.031	-1	0.0868852
242599	2042	501	-1	5	70	0.078	-1	0.0933967
242600	2042	532	-1	52	80		-1	0.0804996
242601	2042	535	-1	43	124		-1	0.0763089
242602	2042	600	-1	15	54		-1	0.102666
242614	2042	2084	-1	140	129	0.132	-1	0.0897494
242615	2042	2266	-1	134	183	0.018	-1	0.0931041
242619	2042	2960	-1	51	98		-1	0.0701317
242621	2042	2615	-1	92	166		-1	0.0923518
242623	2042	2344	-1	92	82	0.045	-1	0.102668
242626	2042	2445	-1	117	182	0.045	-1	0.0929263
242637	2042	2793	-1	99	77	0.071	-1	0.101612
242642	2042	2177	-1	10	-1		-1	0.0930297
242643	2042	2208	96	81	157	0.036	-1	0.0709109
242649	2042	704	-1	7	53	0	-1	0.102061
242651	2042	2673	-1	26	49		-1	0.103629
242656	2042	2123	-1	102	181		-1	0.0932928
242662	2042	2584	-1	1	-1	0	-1	0.0891903
242663	2042	2619	-1	33	59		-1	0.0925232
242664	2042	2716	-1	64	73	0.312	-1	0.0935867
242672	2042	2135	79	93	178	0	-1	0.0788816
242673	2042	2166	167	111	78	0.033	-1	0.0898953
242677	2042	2860	-1	103	156	0.045	-1	0.0857559
242679	2042	2976	-1	22	99	0	-1	0.0726098
242684	2042	2712	-1	157	197	0.249	-1	0.0950525
242692	2042	2294	-1	139	182		-1	0.0939927
242695	2042	652	-1	27	61		-1	0.0905467
242701	2042	2341	-1	164	227	0	-1	0.0819762
242713	2042	2670	-1	59	74		-1	0.0832931
242715	2042	764	-1	21	29	0.051	-1	0.106379
242720	2042	2535	15	73	129		-1	0.0732179
242726	2042	2600	-1	119	172		-1	0.0935689
242729	2042	2349	-1	83	121	0.623	-1	0.0873296
242730	2042	2531	-1	122	189		-1	0.0924457
242731	2042	2116	-1	34	102		-1	0.0696807
242738	2042	2678	-1	74	90		-1	0.085298
242739	2042	2697	-1	133	169		-1	0.0931439
242746	2042	2112	-1	142	225		-1	0.0841024
242758	2042	1620	-1	39	95	0.03	-1	0.0740837
242764	2042	2705	-1	149	192	0.29	-1	0.0939518
242765	2042	2353	-1	83	125		-1	0.0869023
242766	2042	2450	-1	163	234	0.034	-1	0.074121
242768	2042	2551	-1	61	189		-1	0.0742526
242770	2042	2186	-1	80	102	0.066	-1	0.0761206
242774	2042	2915	-1	169	247	0.249	-1	0.077303
242776	2042	3047	-1	151	189	0.067	-1	0.0945719
242781	2042	2783	-1	195	256	0.249	-1	0.100869
242792	2042	2826	-1	146	193	0.29	-1	0.0930906
242800	2042	2361	-1	83	124	0.018	-1	0.0878452
242803	2042	2128	-1	94	123	0.045	-1	0.09637
242810	2042	3020	-1	12	117		-1	0.0700565
242812	2042	727	-1	16	-1		-1	0.0968302
242814	2042	633	-1	13	82	0.045	-1	0.0910935
242817	2042	2404	-1	120	143	0	-1	0.08615
242818	2042	2439	-1	101	170		-1	0.0937356
242820	2042	2074	-1	163	194	0.088	-1	0.0966639
242821	2042	2175	-1	159	202	0.136	-1	0.09552
242824	2042	2834	-1	91	60		-1	0.103404
242829	2042	2532	-1	111	136		-1	0.0859711
242831	2042	2303	-1	1	-1	0.03	-1	0.0891903
242834	2042	2601	-1	168	202	0.018	-1	0.0999158
242835	2042	2667	-1	68	63		-1	0.0976258
242847	2042	2710	-1	79	77		-1	0.101308
242848	2042	2729	-1	42	41	0.022	-1	0.0990929
242853	2042	2245	-1	5	108		-1	0.075654
242859	2042	2807	-1	29	134	0.036	-1	0.0731919
242862	2042	2505	-1	22	78		-1	0.0934257
242863	2042	2536	-1	56	84	0.03	-1	0.0780656
242872	2042	2803	-1	183	259	0.029	-1	0.0922609
242874	2042	2385	-1	158	205		-1	0.0828945
242880	2042	2947	-1	25	70	0.036	-1	0.0919948
242882	2042	2683	-1	176	249	0.055	-1	0.0796047
242886	2042	2463	-1	28	47		-1	0.103559
242891	2042	2827	-1	133	185	0.045	-1	0.0929877
242897	2042	2343	-1	71	67		-1	0.0976442
242902	2042	2195	-1	121	187	0	-1	0.0926674
242903	2042	2226	-1	28	103	0.018	-1	0.0690136
242908	2042	2625	-1	3	-1	0	-1	0.09083
242910	2042	1841	42	38	8		-1	0.0829366
242920	2042	1767	-1	6	68	0.054	-1	0.095635
242921	2042	2602	15	115	169		-1	0.0763055
242925	2042	2316	-1	8	79		-1	0.0893628
242930	2042	2052	-1	47	64	0	-1	0.0810368
242932	2042	2168	-1	89	151		-1	0.0864639
242935	2042	2963	-1	31	64	0.045	-1	0.0886077
242936	2042	2633	-1	183	267	0.018	-1	0.0823231
242938	2042	2347	-1	66	77		-1	0.0982938
242943	2042	2843	137	120	253	0	-1	0.0770672
242944	2042	674	-1	4	85		-1	0.0869863
242951	2042	2579	-1	172	203	0	-1	0.0993551
242952	2042	2610	-1	37	38		-1	0.10068
242954	2042	2742	-1	114	179	0.039	-1	0.093734
242964	2042	2145	-1	41	132		-1	0.0746001
242965	2042	2176	-1	124	197	0.048	-1	0.092468
242968	2042	2936	-1	41	124		-1	0.0763794
242969	2042	697	34	7	93	0	-1	0.0773624
242972	2042	2672	-1	126	200		-1	0.0926561
242973	2042	2738	-1	39	46	0	-1	0.0995147
242982	2042	3014	-1	137	157		-1	0.08748
242984	2042	2719	-1	89	122	0.054	-1	0.0960229
242988	2042	2417	-1	7	125	0	-1	0.0736758
242993	2042	2599	-1	125	186		-1	0.0930547
243000	2042	2495	-1	100	98		-1	0.0969011
243006	2042	3022	-1	129	158	0.03	-1	0.0867112
243015	2042	2522	-1	103	147		-1	0.08615
243017	2042	2111	-1	175	251	0.249	-1	0.0796092
243022	2042	3018	-1	77	171	0.193	-1	0.0747917
243024	2042	2657	-1	10	48	0.078	-1	0.107829
243028	2042	1311	-1	13	140	0	-1	0.0721806
243030	2042	1412	-1	18	38		-1	0.110139
243032	2042	2173	-1	47	108	0	-1	0.0686985
243035	2042	2964	-1	68	81		-1	0.0978627
243036	2042	513	-1	-1	87	0.036	-1	0.0897448
243037	2042	523	-1	-1	74	0.031	-1	0.0999614
243038	2042	526	-1	-1	79		-1	0.0903635
243039	2042	525	-1	-1	77		-1	0.0957084
243040	2042	527	-1	-1	91		-1	0.094324
243041	2042	531	-1	-1	67		-1	0.114177
243042	2042	557	-1	-1	65	0	-1	0.115372
243043	2042	561	-1	-1	67	0.025	-1	0.114177
243044	2042	575	-1	-1	115		-1	0.0846025
243045	2042	587	-1	-1	68		-1	0.113296
243046	2042	599	-1	-1	49		-1	0.10567
243047	2042	598	-1	-1	21		-1	0.116211
243048	2042	605	-1	-1	28		-1	0.108716
243049	2042	661	-1	-1	56		-1	0.10551
243050	2042	675	-1	-1	79	0	-1	0.0903635
243051	2042	679	-1	-1	70		-1	0.113301
243052	2042	682	-1	-1	9		-1	0.119663
243053	2042	699	-1	-1	17	0	-1	0.114402
243054	2042	700	15	-1	96		-1	0.0653183
243058	2042	712	-1	-1	36	0.03	-1	0.106914
243062	2042	751	-1	-1	17		-1	0.114402
243065	2042	768	-1	-1	64	0	-1	0.115045
243066	2042	769	-1	-1	26		-1	0.111165
243087	2042	849	-1	-1	68		-1	0.113296
243101	2042	1243	-1	-1	32		-1	0.109734
243104	2042	1309	-1	-1	13	0.067	-1	0.112524
243105	2042	1320	-1	-1	12		-1	0.112998
243108	2042	1339	-1	-1	51		-1	0.10567
243109	2042	1342	-1	-1	43		-1	0.106397
243111	2042	1378	-1	-1	17		-1	0.114402
243116	2042	1563	-1	-1	62	0.025	-1	0.116913
243120	2042	1609	-1	-1	55		-1	0.106392
243121	2042	1613	-1	-1	30	0	-1	0.110233
243122	2042	1616	-1	-1	44	0.035	-1	0.106168
243127	2042	1658	-1	-1	103		-1	0.0826393
243133	2042	1708	-1	-1	48		-1	0.105566
243139	2042	1788	-1	-1	37	0	-1	0.107302
243140	2042	1789	-1	-1	9	0	-1	0.119663
243141	2042	1795	-1	-1	18	0.018	-1	0.114663
243145	2042	1868	-1	-1	20		-1	0.115648
243146	2042	1890	-1	-1	103	0.067	-1	0.0826393
243149	2042	1942	-1	-1	69	0.067	-1	0.11248
243151	2042	1966	-1	-1	70		-1	0.113301
243154	2042	1324	-1	-1	2	0.03	-1	0.103475
243155	2042	2476	-1	-1	41	0.078	-1	0.108268
243158	2042	2492	-1	-1	64	0	-1	0.115045
243159	2042	2957	-1	-1	58	0.035	-1	0.11025
243161	2042	1867	-1	-1	1		-1	0.0887147
243162	2042	2442	21	-1	5		-1	0.0865801
243163	2042	2674	-1	-1	10		-1	0.11357
243166	2042	2276	-1	-1	84	0.015	-1	0.0887418
243167	2042	2823	-1	-1	73		-1	0.109375
243168	2042	583	-1	-1	0		-1	0.090658
243178	2042	510	-1	-1	4	0.036	-1	0.106227
243179	2042	2159	-1	-1	0		-1	0.090658
243182	2042	657	-1	-1	8		-1	0.104213
243183	2042	2140	-1	-1	92	0.067	-1	0.0960659
243186	2042	2059	36	-1	31	0.109	-1	0.0862694
243190	2042	2370	-1	-1	17	0.015	-1	0.114402
243193	2042	584	-1	-1	1		-1	0.0887147
243199	2042	2088	-1	-1	80	0.018	-1	0.0916239
243201	2042	2139	-1	-1	36		-1	0.106914
243204	2042	2569	-1	-1	77		-1	0.0957084
243205	2042	2635	-1	-1	0	0.022	-1	0.090658
243207	2042	2682	-1	-1	48		-1	0.105566
243208	2042	608	-1	-1	7		-1	0.105697
243212	2042	2071	-1	-1	88	0.018	-1	0.0944544
243217	2042	2878	-1	-1	7		-1	0.105697
243222	2042	2448	-1	-1	95		-1	0.0921648
243225	2042	2053	-1	-1	3	0.106	-1	0.107302
243229	2042	2050	-1	-1	65		-1	0.115372
243233	2042	2512	-1	-1	62		-1	0.116913
243234	2042	2977	-1	-1	2		-1	0.103475
243236	2042	2478	-1	-1	29	0.035	-1	0.109825
243237	2042	2249	-1	-1	26		-1	0.111165
243238	2042	2811	-1	-1	34		-1	0.108537
243240	2042	2676	-1	-1	90		-1	0.0946843
243241	2042	2363	-1	-1	33		-1	0.110357
243242	2042	2545	-1	-1	91	0.059	-1	0.094324
243243	2042	611	-1	-1	4		-1	0.106227
243244	2042	546	163	-1	-1	0.035	-1	0.0803692
243250	2042	1305	76	-1	-1	0.021	-1	0.0803079
243251	2042	1352	15	-1	-1		-1	0.0747662
243252	2042	1390	74	-1	-1		-1	0.0801829
243253	2042	1403	21	-1	-1	0.015	-1	0.0802747
243254	2042	1621	74	-1	-1	0	-1	0.0801829
243258	2042	2167	15	-1	-1		-1	0.0747662
243259	2042	2634	42	-1	-1	0.067	-1	0.079661
243262	2042	2926	75	-1	-1		-1	0.0803079
243263	2042	2172	289	-1	-1	1	-1	0.924902
255307	2579	676	-1	75	72	0	44	0.120277
255318	2579	2783	-1	253	265	0	133	0.123232
255322	2579	2512	-1	35	86		130	0.124439
255323	2579	545	180	233	256	0	138	0.083493
255333	2579	675	-1	-1	21	0	86	0.226105
255336	2579	2417	-1	-1	117	0	58	0.228377
255345	2579	544	58	221	266	0	162	0.0875102
255348	2579	2826	-1	201	214	0	165	0.145646
255352	2579	2742	-1	126	176	0	12	0.0974368
255377	2579	36	-1	185	175		-1	0.102435
255385	2579	47	-1	134	170		-1	0.0941852
255388	2579	51	78	138	143	0	-1	0.0805087
255389	2579	50	-1	201	122	0	-1	0.101936
255390	2579	52	120	195	142	0	-1	0.0859617
255413	2579	82	-1	77	89		-1	0.0939696
255544	2579	239	165	200	153	0	-1	0.0874303
255682	2579	398	-1	144	169		-1	0.0934945
255713	2579	436	-1	63	156		-1	0.0803787
255721	2579	448	216	245	197	0	-1	0.088646
255752	2579	487	37	150	164		-1	0.0778646
255764	2579	502	-1	73	46	0	-1	0.102234
255765	2579	503	-1	168	161	0	-1	0.0990838
255766	2579	504	-1	20	16		-1	0.100695
255767	2579	508	-1	171	184		-1	0.100353
255769	2579	511	-1	210	269	0	-1	0.091099
255770	2579	512	2	210	258	0	-1	0.0910458
255774	2579	528	-1	236	261	0	-1	0.104474
255775	2579	529	-1	245	262	0	-1	0.105665
255776	2579	530	-1	250	249	0	-1	0.104369
255777	2579	533	93	220	150	0	-1	0.0954463
255778	2579	534	-1	96	121	0	-1	0.0964438
255779	2579	536	87	187	106	0	-1	0.0938431
255781	2579	541	-1	204	227	0	-1	0.101934
255782	2579	543	-1	171	150	0	-1	0.0989266
255784	2579	570	165	194	149		-1	0.0823596
255785	2579	566	-1	144	169	0	-1	0.0934945
255787	2579	585	-1	46	138		-1	0.0751643
255788	2579	596	-1	84	108		-1	0.0897275
255789	2579	606	-1	22	139	0	-1	0.0728107
255790	2579	613	-1	56	72		-1	0.0822559
255791	2579	612	-1	55	51		-1	0.0915288
255792	2579	625	165	241	161	0	-1	0.0874912
255793	2579	629	-1	11	-1	0	-1	0.0931927
255794	2579	634	37	82	131	0	-1	0.074042
255796	2579	636	-1	99	166		-1	0.0907151
255797	2579	643	-1	89	193	0	-1	0.0995316
255798	2579	642	-1	80	191		-1	0.081423
255799	2579	647	5	85	116	0	-1	0.0692407
255800	2579	650	-1	40	10		-1	0.0968336
255804	2579	663	-1	42	64		-1	0.0823277
255811	2579	680	-1	131	163		-1	0.0877033
255812	2579	684	-1	206	258	0	-1	0.103053
255813	2579	688	-1	132	145	0	-1	0.0867731
255814	2579	689	-1	121	101	0	-1	0.0970991
255815	2579	691	-1	236	262	0	-1	0.105705
255816	2579	690	-1	197	143	0	-1	0.0964241
255817	2579	693	-1	195	176	0	-1	0.100045
255818	2579	696	-1	214	222	0	-1	0.103325
255819	2579	698	-1	172	5	0	-1	0.0863594
255821	2579	725	-1	110	130		-1	0.0865713
255822	2579	726	-1	236	136	0	-1	0.113641
255823	2579	729	-1	182	205		-1	0.0997218
255825	2579	742	-1	93	108		-1	0.0967507
255826	2579	750	-1	68	116	0	-1	0.0722601
255828	2579	752	-1	240	191	0	-1	0.104027
255829	2579	753	-1	165	192	0	-1	0.0970254
255831	2579	761	-1	144	62	0	-1	0.0987758
255839	2579	802	-1	212	262	0	-1	0.0995008
255846	2579	838	-1	75	193		-1	0.0879529
255853	2579	851	-1	213	194	0	-1	0.105621
255854	2579	853	-1	178	145	0	-1	0.0987376
255855	2579	854	-1	147	101	0	-1	0.0981179
255858	2579	855	87	145	76	0	-1	0.0952401
255868	2579	911	37	140	172	0	-1	0.0771757
255869	2579	919	-1	68	149	0	-1	0.0771811
255870	2579	918	-1	12	24		-1	0.10482
255871	2579	920	-1	35	98	0	-1	0.0723533
255872	2579	921	-1	17	130	0	-1	0.0717836
255912	2579	1229	-1	13	146		-1	0.0721916
255913	2579	1235	-1	10	79	0	-1	0.0898143
255918	2579	1242	-1	183	184	0	-1	0.100486
255919	2579	1247	5	89	134	0	-1	0.0712667
255921	2579	1252	58	135	113	0	-1	0.0864669
255922	2579	1257	-1	233	217	0	-1	0.103469
255927	2579	1273	-1	119	143	0	-1	0.08615
255928	2579	1274	-1	156	141	0	-1	0.0912044
255931	2579	1300	-1	23	121		-1	0.0715042
255932	2579	1308	-1	148	125		-1	0.0956225
255935	2579	1321	-1	132	143		-1	0.0867731
255941	2579	1336	-1	81	106		-1	0.0761165
255942	2579	1345	-1	187	196	0	-1	0.107863
255943	2579	1346	-1	223	220	0	-1	0.103481
255944	2579	1349	21	140	143	0	-1	0.0807132
255945	2579	1348	-1	243	242	0	-1	0.104792
255949	2579	1379	-1	37	157		-1	0.0793004
255951	2579	1385	-1	2	114		-1	0.0811707
255953	2579	1399	-1	48	-1	0	-1	0.0954838
255955	2579	1408	-1	11	89		-1	0.0904289
256000	2579	1476	-1	147	-1	0	-1	0.0767937
256033	2579	1517	-1	220	269		-1	0.0966851
256049	2579	1557	-1	225	248	0	-1	0.101882
256050	2579	1560	-1	241	149	0	-1	0.115371
256054	2579	1583	-1	187	149	0	-1	0.102994
256055	2579	1600	-1	60	84		-1	0.0782241
256056	2579	1612	120	65	141	0	-1	0.07413
256057	2579	1611	-1	93	138		-1	0.0870206
256058	2579	1622	-1	254	257	0	-1	0.106206
256059	2579	1619	-1	238	177	0	-1	0.100945
256061	2579	1618	-1	183	174	0	-1	0.100513
256065	2579	1640	161	131	156		-1	0.0752948
256068	2579	1653	-1	151	175	0	-1	0.0963592
256069	2579	1661	-1	110	150		-1	0.08615
256074	2579	1698	-1	20	69	0	-1	0.0950569
256086	2579	1730	-1	41	6		-1	0.0967466
256091	2579	1742	-1	197	204	0	-1	0.104237
256099	2579	1761	-1	250	255	0	-1	0.105509
256112	2579	1807	-1	195	186	0	-1	0.100942
256114	2579	1811	-1	38	59	0	-1	0.0879045
256118	2579	1834	-1	78	125	0	-1	0.0755765
256120	2579	1840	-1	10	70		-1	0.0947618
256121	2579	1839	-1	146	176		-1	0.0949041
256122	2579	1844	-1	148	168		-1	0.0939972
256126	2579	1864	-1	85	141	0	-1	0.0827349
256128	2579	1865	-1	64	161	0	-1	0.0743408
256132	2579	1887	120	233	213	0	-1	0.0868388
256136	2579	1894	-1	152	186		-1	0.095224
256144	2579	1929	-1	229	233		-1	0.102956
256148	2579	1933	-1	191	172	0	-1	0.0998977
256152	2579	1943	-1	148	198	0	-1	0.0940399
256169	2579	1980	-1	242	261	0	-1	0.105123
256176	2579	2005	-1	76	79	0	-1	0.101937
256181	2579	2028	-1	147	157	0	-1	0.090919
256194	2579	2052	-1	69	92	0	-1	0.0769899
256201	2579	2074	-1	234	238	0	-1	0.103758
256203	2579	2084	-1	187	143	0	-1	0.0973796
256210	2579	2111	-1	234	194	0	-1	0.106232
256211	2579	2112	-1	131	182		-1	0.0932466
256212	2579	2116	-1	28	106		-1	0.0690136
256213	2579	2123	-1	95	183		-1	0.0989939
256214	2579	2128	-1	201	148	0	-1	0.101663
256215	2579	2135	168	203	199	0	-1	0.0843804
256221	2579	2145	-1	35	128		-1	0.0749228
256228	2579	2166	231	136	43	0	-1	0.0986387
256229	2579	2168	-1	82	146		-1	0.0807228
256230	2579	2176	88	168	211	0	-1	0.0779124
256232	2579	2175	-1	173	168	0	-1	0.10122
256234	2579	2186	37	91	54	0	-1	0.0970253
256236	2579	2195	-1	163	207	0	-1	0.0809453
256243	2579	2208	186	120	169	0	-1	0.0759338
256254	2579	2226	-1	21	99	0	-1	0.0723887
256263	2579	2245	-1	2	92		-1	0.101755
256269	2579	2266	-1	161	177	0	-1	0.0981581
256280	2579	2294	-1	127	143		-1	0.0868402
256287	2579	2316	-1	45	53		-1	0.0882507
256299	2579	2343	-1	66	76		-1	0.0976798
256300	2579	2341	-1	152	183	0	-1	0.0956596
256301	2579	2344	-1	140	105	0	-1	0.0989041
256303	2579	2347	-1	55	75		-1	0.0816591
256304	2579	2349	-1	102	111	0	-1	0.0962066
256308	2579	2353	-1	87	126		-1	0.0897891
256312	2579	2361	-1	121	84	0	-1	0.0988296
256322	2579	2385	-1	215	173		-1	0.100515
256329	2579	2404	-1	143	93	0	-1	0.0976598
256347	2579	2431	-1	143	214		-1	0.082595
256353	2579	2439	-1	114	187		-1	0.0926674
256356	2579	2445	-1	178	146	0	-1	0.0987376
256358	2579	2450	-1	168	182	0	-1	0.101386
256364	2579	2463	-1	103	18		-1	0.0993549
256370	2579	2488	-1	126	61		-1	0.0994745
256372	2579	2495	-1	86	103		-1	0.0925646
256374	2579	2505	-1	64	58		-1	0.0942016
256379	2579	2522	-1	129	149		-1	0.0867731
256380	2579	2525	-1	112	139		-1	0.0860895
256382	2579	2531	-1	169	144		-1	0.0977229
256383	2579	2532	-1	111	134		-1	0.0859711
256384	2579	2536	-1	87	92	0	-1	0.0943022
256385	2579	2535	120	99	122		-1	0.0737532
256387	2579	2540	-1	94	130	0	-1	0.0877365
256405	2579	501	-1	46	75	0	-1	0.0820579
256406	2579	505	-1	8	-1	0	-1	0.0925089
256407	2579	506	37	30	-1		-1	0.0802884
256408	2579	523	-1	77	82	0	-1	0.102718
256409	2579	524	-1	43	-1	0	-1	0.0974424
256410	2579	526	-1	14	41		-1	0.11111
256411	2579	532	-1	97	19		-1	0.0991579
256412	2579	535	-1	110	107		-1	0.0965582
256413	2579	539	-1	0	-1	0	-1	0.0907778
256414	2579	540	37	14	-1		-1	0.0795638
256415	2579	546	229	30	-1	0	-1	0.12319
256416	2579	561	-1	10	66	0	-1	0.0946569
256417	2579	575	37	43	137		-1	0.0617827
256418	2579	599	-1	73	82		-1	0.0987854
256419	2579	600	-1	69	69		-1	0.0979276
256431	2579	1521	-1	68	50	0	-1	0.0994638
256436	2579	1556	-1	71	-1	0	-1	0.0934749
256437	2579	1558	-1	5	3	0	-1	0.0956425
256440	2579	1589	-1	1	-1		-1	0.0891903
256441	2579	2507	-1	0	-1		-1	0.0907778
256453	2579	3037	-1	105	178	0	-1	0.0932858
256454	2579	2492	-1	104	72	0	-1	0.100264
256456	2579	768	-1	19	44	0	-1	0.107926
256459	2579	2793	-1	203	107	0	-1	0.105197
256473	2579	2673	-1	101	80		-1	0.101424
256477	2579	2615	72	139	201		-1	0.0774677
256491	2579	2545	-1	9	64	0	-1	0.0941419
256494	2579	2619	-1	30	17		-1	0.0984417
256496	2579	2710	-1	78	75		-1	0.0992523
256499	2579	2834	-1	75	61		-1	0.0987473
256503	2579	1620	32	159	128	0	-1	0.0860626
256506	2579	652	-1	45	62		-1	0.0808951
256514	2579	2173	-1	153	135	0	-1	0.0906165
256523	2579	1412	-1	158	75		-1	0.100644
256536	2579	2602	120	201	195		-1	0.0831099
256537	2579	2635	-1	65	43	0	-1	0.101537
256539	2579	2697	-1	156	191		-1	0.0950113
256546	2579	2184	-1	106	-1	0	-1	0.0795234
256554	2579	2476	-1	36	57	0	-1	0.0896179
256560	2579	2610	-1	104	65		-1	0.0985292
256561	2579	2672	-1	215	254		-1	0.100135
256562	2579	2705	-1	244	184	0	-1	0.10294
256574	2579	2738	-1	62	26	0	-1	0.0965726
256579	2579	2957	-1	94	77	0	-1	0.101612
256582	2579	2478	-1	37	32	0	-1	0.0987638
256583	2579	2331	-1	37	-1	0	-1	0.098383
256599	2579	2363	-1	19	8		-1	0.101367
256600	2579	712	-1	43	53	0	-1	0.0883601
256607	2579	2936	37	56	123		-1	0.0577089
256611	2579	2601	-1	230	216	0	-1	0.103418
256615	2579	727	-1	89	-1		-1	0.0890603
256623	2579	2053	-1	44	16	0	-1	0.0950079
256624	2579	2667	-1	120	95		-1	0.0970794
256625	2579	2729	17	65	77	0	-1	0.0827033
256627	2579	1344	-1	56	8	0	-1	0.0975141
256629	2579	2915	-1	245	262	0	-1	0.105665
256633	2579	2140	-1	23	86	0	-1	0.0917151
256634	2579	637	-1	12	-1		-1	0.0946846
256646	2579	2303	-1	60	-1	0	-1	0.0943911
256648	2579	2613	-1	8	-1		-1	0.0925089
256649	2579	2704	225	136	66	0	-1	0.0932099
256656	2579	3014	-1	149	167		-1	0.0938586
256657	2579	3047	-1	198	199	0	-1	0.104958
256658	2579	1350	87	63	11	0	-1	0.0868168
256659	2579	2177	-1	16	-1		-1	0.0968302
256660	2579	764	-1	113	-1	0	-1	0.0764463
256667	2579	2803	31	249	272	0	-1	0.086343
256671	2579	3018	-1	194	152	0	-1	0.100519
256676	2579	2683	-1	253	267	0	-1	0.106936
256677	2579	2712	-1	220	217	0	-1	0.103845
256679	2579	2807	-1	15	141	0	-1	0.0719216
256681	2579	2898	37	112	38	0	-1	0.102629
256682	2579	2960	-1	94	100		-1	0.0970645
256683	2579	3022	-1	206	163	0	-1	0.100507
256686	2579	2716	-1	55	79	0	-1	0.0813714
256687	2579	2964	-1	127	106		-1	0.0978413
256690	2579	699	-1	50	19	0	-1	0.0959351
256698	2579	2600	-1	165	134		-1	0.0949393
256700	2579	2633	-1	234	282	0	-1	0.10245
256708	2579	769	-1	33	2		-1	0.0988905
256711	2579	1841	143	72	24		-1	0.0884337
256712	2579	2604	72	27	36	0	-1	0.0829313
256714	2579	2551	60	121	229		-1	0.076349
256716	2579	2947	-1	33	54	0	-1	0.093293
256717	2579	1966	-1	108	95		-1	0.0969045
256718	2579	700	120	72	123		-1	0.0744263
256719	2579	2976	-1	8	89	0	-1	0.0900492
256724	2579	2670	-1	116	96		-1	0.0970794
256727	2579	2827	-1	180	195	0	-1	0.102268
256735	2579	1311	-1	156	162	0	-1	0.0923841
256742	2579	2860	-1	120	144	0	-1	0.08615
256743	2579	1363	-1	21	40		-1	0.108935
256752	2579	2678	-1	109	88		-1	0.098282
256770	2579	2963	62	17	48	0	-1	0.0825926
256775	2579	2657	-1	58	59	0	-1	0.0891627
256777	2579	2719	-1	77	89	0	-1	0.0939696
256779	2579	2843	210	221	265	0	-1	0.0870379
256786	2579	2599	37	176	151		-1	0.0792551
256796	2579	697	137	67	89	0	-1	0.0807245
256797	2579	633	-1	9	75	0	-1	0.0924932
256798	2579	150	-1	-1	37	0	-1	0.107302
256799	2579	513	-1	-1	41	0	-1	0.108268
256800	2579	525	37	-1	27		-1	0.0863824
256801	2579	527	-1	-1	92		-1	0.0960659
256802	2579	531	37	-1	13		-1	0.0867379
256803	2579	557	-1	-1	70	0	-1	0.113301
256804	2579	587	-1	-1	76		-1	0.0972182
256805	2579	598	-1	-1	42		-1	0.107175
256806	2579	605	-1	-1	17		-1	0.114402
256807	2579	661	-1	-1	50		-1	0.10567
256808	2579	674	-1	-1	89		-1	0.0935153
256809	2579	679	-1	-1	77		-1	0.0957084
256810	2579	682	-1	-1	19		-1	0.114747
256811	2579	704	-1	-1	20	0	-1	0.115648
256812	2579	716	-1	-1	30		-1	0.110233
256814	2579	751	-1	-1	47		-1	0.105449
256836	2579	849	-1	-1	61		-1	0.118219
256843	2579	1291	-1	-1	42		-1	0.107175
256844	2579	1309	-1	-1	29	0	-1	0.109825
256845	2579	1320	-1	-1	7		-1	0.105697
256846	2579	1342	-1	-1	49		-1	0.10567
256848	2579	1378	-1	-1	38		-1	0.107468
256851	2579	1564	-1	-1	1		-1	0.0887147
256852	2579	1563	-1	-1	65	0	-1	0.115372
256853	2579	1609	-1	-1	37		-1	0.107302
256854	2579	1613	-1	-1	28	0	-1	0.108716
256855	2579	1616	43	-1	35	0	-1	0.0873154
256858	2579	1658	-1	-1	105		-1	0.0828461
256861	2579	1708	-1	-1	46		-1	0.105162
256863	2579	1767	-1	-1	24	0	-1	0.115612
256864	2579	1788	-1	-1	41	0	-1	0.108268
256865	2579	1795	-1	-1	18	0	-1	0.114663
256868	2579	1868	-1	-1	19		-1	0.114747
256869	2579	1890	-1	-1	83	0	-1	0.0914283
256871	2579	1942	-1	-1	77	0	-1	0.0957084
256874	2579	2050	-1	-1	82		-1	0.0974661
256875	2579	2059	138	-1	35	0	-1	0.0881566
256876	2579	2071	-1	-1	92	0	-1	0.0960659
256878	2579	2088	-1	-1	82	0	-1	0.0974661
256880	2579	2139	-1	-1	16		-1	0.114227
256884	2579	2249	-1	-1	30		-1	0.110233
256886	2579	2276	-1	-1	103	0	-1	0.0826393
256889	2579	2370	-1	-1	18	0	-1	0.114663
256893	2579	2448	-1	-1	95		-1	0.0921648
256894	2579	2465	-1	-1	10	0	-1	0.11357
256897	2579	2569	-1	-1	78		-1	0.097007
256900	2579	2169	-1	-1	2		-1	0.103475
256901	2579	1867	-1	-1	14		-1	0.111841
256904	2579	2067	-1	-1	19		-1	0.114747
256905	2579	510	-1	-1	17	0	-1	0.114402
256908	2579	2645	-1	-1	9		-1	0.119663
256909	2579	2674	-1	-1	18		-1	0.114663
256913	2579	2676	-1	-1	82		-1	0.0974661
256914	2579	2878	-1	-1	33		-1	0.110357
256915	2579	728	-1	-1	9	0	-1	0.119663
256918	2579	3020	-1	-1	108		-1	0.0834833
256919	2579	657	-1	-1	5		-1	0.10625
256924	2579	2823	-1	-1	61		-1	0.118219
256925	2579	2682	-1	-1	50		-1	0.10567
256931	2579	2981	-1	-1	34		-1	0.108537
256933	2579	2811	-1	-1	38		-1	0.107468
256940	2579	1305	165	-1	-1	0	-1	0.0802708
256941	2579	1352	120	-1	-1		-1	0.0802143
256942	2579	1390	165	-1	-1		-1	0.0802708
256943	2579	1403	123	-1	-1	0	-1	0.0803692
256944	2579	1621	165	-1	-1	0	-1	0.0802708
256947	2579	2167	120	-1	-1		-1	0.0802143
256948	2579	2442	123	-1	-1		-1	0.0803692
256949	2579	2634	143	-1	-1	0	-1	0.0803692
256951	2579	2926	165	-1	-1		-1	0.0802708
256952	2579	607	37	-1	-1	0	-1	0.079661
256953	2579	628	37	-1	-1		-1	0.079661
256954	2579	770	37	-1	-1		-1	0.079661
256962	2579	1232	37	-1	-1	0	-1	0.079661
256968	2579	1391	43	-1	-1	0	-1	0.079661
256969	2579	1400	64	-1	-1	0	-1	0.0800495
256971	2579	1657	37	-1	-1		-1	0.079661
256976	2579	2061	2	-1	-1		-1	0.0862741
256978	2579	2136	37	-1	-1		-1	0.079661
256979	2579	2148	37	-1	-1		-1	0.079661
256983	2579	2388	37	-1	-1		-1	0.079661
256984	2579	2743	37	-1	-1		-1	0.079661
256989	2579	2872	37	-1	-1	0	-1	0.079661
270543	2704	2361	112	132	144	0.041	198	0.173449
270544	2704	50	217	174	143	0.235	205	0.203697
270545	2704	2186	252	127	144	0.315	205	0.208335
270546	2704	51	261	187	140	0.302	205	0.175461
270547	2704	52	269	218	150	0.353	207	0.348997
270548	2704	2704	-1	-1	-1		207	0.92058
270552	2704	545	277	141	106	0.034	130	0.114096
270563	2704	2826	-1	128	88	0.062	163	0.12147
270571	2704	2783	-1	166	110	0.056	129	0.11761
270572	2704	2028	123	81	28	0.104	41	0.0996011
270573	2704	2915	-1	187	144	0.056	165	0.131406
270594	2704	2488	-1	25	-1		180	0.169274
270610	2704	1929	235	153	97		24	0.107867
270634	2704	36	186	83	104		-1	0.0757681
270641	2704	47	99	72	-1		-1	0.0823858
270664	2704	82	-1	25	20		-1	0.0991432
270787	2704	239	276	120	108	0.04	-1	0.0961195
270920	2704	398	186	80	83		-1	0.0816339
270946	2704	436	-1	29	77		-1	0.0910925
270953	2704	448	280	154	68	0.038	-1	0.115593
270984	2704	487	252	85	54		-1	0.0931699
270996	2704	503	125	82	130	0.053	-1	0.0736003
270997	2704	504	-1	10	10		-1	0.0985894
270998	2704	508	186	29	7		-1	0.0982719
271000	2704	511	193	113	109	0.099	-1	0.0827393
271001	2704	512	239	107	95	0.042	-1	0.0809735
271005	2704	528	284	168	100	0.223	-1	0.219271
271006	2704	529	-1	145	104	0.056	-1	0.0976695
271007	2704	530	-1	186	125	0	-1	0.101635
271008	2704	533	264	152	79	0.078	-1	0.0891759
271009	2704	534	204	52	78	0	-1	0.0719989
271010	2704	536	262	134	66	1	-1	0.0994953
271012	2704	541	283	143	97	0.203	-1	0.247469
271013	2704	543	65	118	104	0	-1	0.0895378
271014	2704	544	256	144	143	0.037	-1	0.0829559
271016	2704	570	276	110	21		-1	0.1573
271017	2704	566	75	70	111	0	-1	0.073414
271019	2704	596	186	4	9		-1	0.090274
271020	2704	625	276	152	52	0.064	-1	0.135788
271022	2704	636	-1	62	62		-1	0.0916933
271023	2704	643	-1	26	72	0.052	-1	0.090977
271024	2704	642	65	24	67		-1	0.0832019
271025	2704	647	240	7	35	0	-1	0.0997392
271028	2704	663	-1	6	22		-1	0.102419
271035	2704	680	186	74	105		-1	0.0753047
271036	2704	684	193	108	96	0.099	-1	0.0825015
271037	2704	688	112	75	13	0.041	-1	0.0937879
271038	2704	689	284	96	-1	0.2	-1	0.33339
271039	2704	691	186	137	133	0.423	-1	0.0823218
271040	2704	690	219	110	24	0	-1	0.111138
271041	2704	693	142	119	86	0	-1	0.0931541
271042	2704	696	99	144	89	0.048	-1	0.0935836
271043	2704	698	-1	133	47	0.062	-1	0.106245
271045	2704	725	65	86	81		-1	0.0853551
271046	2704	726	283	168	76	0.096	-1	0.150079
271047	2704	729	-1	97	69		-1	0.100259
271049	2704	742	-1	4	38		-1	0.110947
271051	2704	752	29	153	55	0.048	-1	0.103132
271052	2704	753	-1	116	63	0.041	-1	0.0989212
271053	2704	761	229	69	-1	0.054	-1	0.1251
271058	2704	802	-1	139	111	0.062	-1	0.0985026
271064	2704	838	65	17	69		-1	0.083236
271069	2704	851	65	141	81	0	-1	0.0938863
271070	2704	853	157	99	87	0	-1	0.0841533
271071	2704	854	120	45	35	0.033	-1	0.0834351
271074	2704	855	262	37	46	0.073	-1	0.100834
271084	2704	911	252	73	63	0.224	-1	0.0932368
271085	2704	919	-1	25	43	0.052	-1	0.108512
271086	2704	920	-1	1	3	0.052	-1	0.0941167
271128	2704	1242	17	99	57	0.111	-1	0.0976434
271129	2704	1247	240	18	59	0	-1	0.0988936
271131	2704	1252	256	71	9	0.104	-1	0.128283
271132	2704	1257	153	164	83	0	-1	0.0915902
271137	2704	1273	-1	55	70	0	-1	0.0818839
271138	2704	1274	-1	86	60	0.111	-1	0.101268
271140	2704	1308	65	106	-1		-1	0.0884241
271143	2704	1321	-1	38	35		-1	0.0985366
271148	2704	1336	-1	3	-1		-1	0.09083
271149	2704	1345	131	142	133	0.288	-1	0.0833186
271150	2704	1346	285	154	73	1	-1	0.358138
271151	2704	1349	244	73	-1	0.129	-1	0.126022
271152	2704	1348	285	193	88	0.353	-1	0.38025
271203	2704	1476	-1	117	50	0.062	-1	0.106871
271234	2704	1517	215	148	129		-1	0.0836754
271249	2704	1557	-1	168	75	0	-1	0.0993602
271250	2704	1560	283	181	8	0.096	-1	0.355433
271254	2704	1583	23	116	64	0.079	-1	0.102172
271255	2704	1600	120	8	-1		-1	0.0800166
271256	2704	1612	269	12	-1	0.108	-1	0.126116
271257	2704	1611	194	44	22		-1	0.100153
271258	2704	1622	-1	166	94	0.041	-1	0.0979055
271259	2704	1619	208	173	77	0.246	-1	0.0911824
271261	2704	1618	120	78	87	0.033	-1	0.0835371
271265	2704	1640	275	62	66		-1	0.0948131
271268	2704	1653	75	70	94	0	-1	0.0799113
271269	2704	1661	120	41	18		-1	0.0833494
271274	2704	1698	230	9	25	0.039	-1	0.111452
271285	2704	1730	-1	15	23		-1	0.104695
271289	2704	1742	17	111	89	0.111	-1	0.0930357
271297	2704	1761	284	199	103	0.223	-1	0.338246
271308	2704	1807	-1	110	65	0.111	-1	0.0987037
271310	2704	1811	186	28	-1	0	-1	0.0994537
271315	2704	1839	-1	53	78		-1	0.081675
271316	2704	1844	-1	66	61		-1	0.0973437
271319	2704	1864	227	45	22	0.07	-1	0.119084
271321	2704	1865	186	5	18	0	-1	0.0904016
271325	2704	1887	269	169	97	0.061	-1	0.095034
271329	2704	1894	187	68	104		-1	0.0757877
271340	2704	1933	17	107	77	0.111	-1	0.0950206
271344	2704	1943	169	97	89	0.123	-1	0.083442
271360	2704	1980	283	171	97	0.223	-1	0.177761
271365	2704	2005	204	0	14	0	-1	0.0891962
271385	2704	2074	219	128	62	0.048	-1	0.0949954
271387	2704	2084	153	91	9	0.099	-1	0.0975801
271395	2704	2111	-1	141	114	0.056	-1	0.098508
271396	2704	2112	-1	71	84		-1	0.0886046
271397	2704	2123	200	21	38		-1	0.0986303
271398	2704	2128	181	129	4	0.111	-1	0.0953812
271399	2704	2135	277	135	76	0	-1	0.0892392
271405	2704	2145	186	15	33		-1	0.0939776
271410	2704	2166	281	35	43	0.109	-1	0.127434
271411	2704	2168	-1	1	-1		-1	0.0891903
271412	2704	2176	274	77	69	0.353	-1	0.0999278
271414	2704	2175	120	71	86	0.033	-1	0.0803998
271417	2704	2195	72	93	107	0	-1	0.0743834
271424	2704	2208	278	39	17	0.052	-1	0.157078
271435	2704	2226	226	0	15	0.058	-1	0.0910149
271448	2704	2266	112	130	57	0.041	-1	0.102235
271457	2704	2294	-1	78	105		-1	0.0709211
271464	2704	2316	-1	26	-1		-1	0.0993886
271474	2704	2343	186	19	9		-1	0.0948747
271475	2704	2341	186	73	97	0	-1	0.0770891
271476	2704	2344	-1	43	29	0.111	-1	0.0959659
271477	2704	2347	186	12	-1		-1	0.0909729
271478	2704	2349	186	8	-1	0.062	-1	0.0907014
271482	2704	2353	-1	20	10		-1	0.101276
271496	2704	2385	-1	147	89		-1	0.0985907
271503	2704	2404	20	49	9	0	-1	0.0846498
271512	2704	2417	153	0	10	0.2	-1	0.0853028
271519	2704	2431	186	87	133		-1	0.074695
271526	2704	2439	186	40	53		-1	0.0928397
271528	2704	2445	99	130	63	0.111	-1	0.101612
271531	2704	2450	214	79	87	0.112	-1	0.0797413
271537	2704	2463	-1	72	23		-1	0.09826
271544	2704	2495	-1	14	-1		-1	0.0971406
271546	2704	2505	65	42	-1		-1	0.080544
271550	2704	2512	186	37	31		-1	0.0961196
271552	2704	2522	-1	68	11		-1	0.0991802
271553	2704	2525	-1	31	8		-1	0.0996702
271555	2704	2531	-1	81	53		-1	0.101197
271556	2704	2532	-1	48	19		-1	0.0951794
271557	2704	2536	-1	30	-1	0.079	-1	0.0991122
271558	2704	2535	269	65	85		-1	0.0880257
271560	2704	2540	237	100	47	0.245	-1	0.0977183
271575	2704	2600	120	90	56		-1	0.09676
271576	2704	2599	252	88	60		-1	0.0932114
271577	2704	2601	200	120	91	0.041	-1	0.0852103
271578	2704	2602	269	115	84		-1	0.0856294
271579	2704	2610	1	40	-1		-1	0.0824416
271581	2704	2615	259	92	90		-1	0.0835557
271586	2704	2633	-1	134	148	0.041	-1	0.0867731
271589	2704	2667	102	60	-1		-1	0.0815606
271590	2704	2670	227	60	6		-1	0.122987
271591	2704	2672	207	116	105		-1	0.0844273
271593	2704	2678	65	44	14		-1	0.0830818
271595	2704	2683	281	198	105	0.203	-1	0.117803
271601	2704	2697	219	65	48		-1	0.0980969
271604	2704	501	-1	7	34	0.1	-1	0.110004
271605	2704	523	-1	17	-1	0.104	-1	0.0971159
271606	2704	526	186	1	69		-1	0.0886886
271607	2704	532	-1	25	61		-1	0.0926858
271608	2704	535	120	63	79		-1	0.0809171
271616	2704	1521	19	18	-1	0	-1	0.0816823
271617	2704	1556	-1	67	-1	0	-1	0.0947755
271618	2704	1558	186	38	-1	0	-1	0.0990813
271619	2704	2673	186	27	-1		-1	0.099292
271621	2704	2705	-1	179	87	0.062	-1	0.0978778
271623	2704	2710	101	38	5		-1	0.0837287
271625	2704	2712	-1	136	110	0.056	-1	0.0978354
271629	2704	2719	-1	68	130	0.169	-1	0.0747653
271633	2704	2738	113	21	19	0	-1	0.0828398
271636	2704	2742	192	44	27	0.046	-1	0.0983729
271662	2704	2793	152	115	16	0.202	-1	0.102964
271672	2704	2803	249	153	119	0.083	-1	0.0913688
271680	2704	2827	17	100	81	0.111	-1	0.0867815
271690	2704	2843	280	135	105	0	-1	0.13123
271701	2704	2860	-1	48	57	0.111	-1	0.0870271
271719	2704	2898	252	51	-1	0.044	-1	0.126925
271742	2704	2936	252	26	37		-1	0.103164
271755	2704	2957	123	87	-1	0.087	-1	0.0837444
271757	2704	2964	227	70	18		-1	0.124679
271759	2704	2960	-1	37	-1		-1	0.098383
271776	2704	3014	-1	55	61		-1	0.0835413
271779	2704	3018	285	139	99	1	-1	0.483662
271782	2704	3022	23	124	69	0.079	-1	0.101036
271790	2704	3037	192	31	35	0.046	-1	0.0958431
271794	2704	3047	44	121	120	0.091	-1	0.0850396
271799	2704	700	269	30	5		-1	0.147433
271800	2704	1966	-1	56	-1		-1	0.0947966
271805	2704	2363	186	21	21		-1	0.0991424
271807	2704	2657	201	8	11	0.1	-1	0.0911107
271809	2704	2492	45	11	-1	0	-1	0.079457
271812	2704	637	-1	18	-1		-1	0.101462
271814	2704	1620	249	128	12	0.224	-1	0.127815
271817	2704	1412	-1	99	-1		-1	0.0810915
271819	2704	2184	-1	72	-1	0.111	-1	0.0932983
271823	2704	1311	45	28	18	0	-1	0.0826898
271825	2704	2551	257	61	95		-1	0.0804833
271826	2704	1841	273	0	-1		-1	0.115419
271831	2704	2478	33	1	7	0.087	-1	0.0833664
271834	2704	712	-1	12	-1	0.079	-1	0.0946846
271837	2704	697	272	44	65	0	-1	0.0933706
271842	2704	764	118	108	30	0.075	-1	0.103202
271843	2704	2140	-1	13	10	0.091	-1	0.100824
271852	2704	1350	262	29	-1	0.223	-1	0.146523
271855	2704	2635	154	22	-1	0.033	-1	0.0807922
271860	2704	2173	226	89	32	1	-1	0.11063
271861	2704	150	186	-1	39	0.068	-1	0.0937599
271863	2704	513	-1	-1	66	0.052	-1	0.113596
271864	2704	525	252	-1	71		-1	0.0816083
271865	2704	531	252	-1	45		-1	0.0994141
271866	2704	575	252	-1	0		-1	0.0911218
271867	2704	585	186	-1	15		-1	0.0928824
271868	2704	599	157	-1	8		-1	0.087085
271869	2704	600	-1	-1	13		-1	0.112524
271870	2704	606	186	-1	18	0.035	-1	0.0931204
271871	2704	612	186	-1	9		-1	0.0929928
271872	2704	634	252	-1	10	0.091	-1	0.090757
271873	2704	675	65	-1	67	0	-1	0.0897226
271874	2704	650	65	-1	15		-1	0.0865526
271875	2704	679	186	-1	2		-1	0.0923782
271877	2704	704	231	-1	29	0	-1	0.0968533
271878	2704	716	-1	-1	33		-1	0.110357
271880	2704	921	-1	-1	48	0.052	-1	0.105566
271883	2704	1229	65	-1	5		-1	0.0867372
271884	2704	1235	186	-1	9	0.321	-1	0.0929928
271885	2704	1243	-1	-1	29		-1	0.109825
271886	2704	1291	186	-1	10		-1	0.0929928
271887	2704	1300	-1	-1	13		-1	0.112524
271889	2704	1339	186	-1	35		-1	0.0936507
271890	2704	1379	-1	-1	24		-1	0.115612
271891	2704	1399	189	-1	1	0.043	-1	0.0917408
271897	2704	1584	-1	-1	13		-1	0.112524
271901	2704	1767	219	-1	58	0.169	-1	0.094042
271904	2704	1834	-1	-1	103	0	-1	0.0826393
271906	2704	1942	-1	-1	11	0.091	-1	0.113321
271913	2704	2245	-1	-1	2		-1	0.103475
271919	2704	2476	-1	-1	8	0.1	-1	0.104213
271920	2704	2545	-1	-1	19	0.084	-1	0.114747
271922	2704	2569	-1	-1	14		-1	0.111841
271923	2704	2584	103	-1	4	0	-1	0.0876846
271924	2704	2619	134	-1	46		-1	0.0889122
271925	2704	3020	-1	-1	4		-1	0.106227
271926	2704	2807	210	-1	61	0.052	-1	0.0953013
271931	2704	2947	200	-1	4	0.116	-1	0.092756
271935	2704	546	281	-1	-1	0.259	-1	0.163797
271943	2704	1305	276	-1	-1	0.053	-1	0.125298
271944	2704	1352	269	-1	-1		-1	0.0897028
271945	2704	1390	276	-1	-1		-1	0.125298
271946	2704	1403	270	-1	-1	0.037	-1	0.0955079
271947	2704	1621	276	-1	-1	0	-1	0.125298
271950	2704	2059	273	-1	-1	0.191	-1	0.114876
271951	2704	2167	269	-1	-1		-1	0.0897028
271952	2704	2442	270	-1	-1		-1	0.0955079
271953	2704	2634	273	-1	-1	0.091	-1	0.114876
271956	2704	524	161	-1	-1	0.073	-1	0.0803692
271962	2704	655	165	-1	-1		-1	0.0802708
271964	2704	2124	65	-1	-1		-1	0.0800495
271967	2704	1657	252	-1	-1		-1	0.089023
271968	2704	1997	99	-1	-1	0.187	-1	0.0804001
271970	2704	1309	65	-1	-1	0.091	-1	0.0800495
271971	2704	852	186	-1	-1		-1	0.0917593
271973	2704	583	65	-1	-1		-1	0.0800495
271974	2704	1388	68	-1	-1		-1	0.0801829
271975	2704	2148	252	-1	-1		-1	0.089023
271976	2704	610	186	-1	-1		-1	0.0917593
271977	2704	2089	186	-1	-1		-1	0.0917593
271982	2704	3045	120	-1	-1		-1	0.0802143
271984	2704	542	157	-1	-1		-1	0.0803692
271987	2704	1226	120	-1	-1		-1	0.0802143
271992	2704	751	186	-1	-1		-1	0.0917593
271994	2704	1652	94	-1	-1		-1	0.0804896
271995	2704	594	65	-1	-1		-1	0.0800495
271996	2704	2052	141	-1	-1	0	-1	0.0803692
271997	2704	2061	239	-1	-1		-1	0.090188
271998	2704	1593	65	-1	-1		-1	0.0800495
271999	2704	1383	186	-1	-1		-1	0.0917593
272000	2704	551	186	-1	-1		-1	0.0917593
272001	2704	605	186	-1	-1		-1	0.0917593
272002	2704	2174	179	-1	-1	0.094	-1	0.0816312
272003	2704	2116	196	-1	-1		-1	0.0924495
272007	2704	1783	230	-1	-1		-1	0.0876502
272012	2704	629	92	-1	-1	0	-1	0.0804896
272014	2704	702	121	-1	-1		-1	0.0802143
272016	2704	1866	65	-1	-1		-1	0.0800495
272018	2704	628	252	-1	-1		-1	0.089023
272022	2704	2976	207	-1	-1	0	-1	0.0913457
272023	2704	2922	186	-1	-1		-1	0.0917593
272025	2704	711	65	-1	-1	0	-1	0.0800495
272028	2704	1394	149	-1	-1	0	-1	0.0803692
272030	2704	507	186	-1	-1		-1	0.0917593
272040	2704	1248	230	-1	-1		-1	0.0876502
272043	2704	1275	21	-1	-1	0	-1	0.0802747
272048	2704	2664	186	-1	-1		-1	0.0917593
272049	2704	1916	186	-1	-1		-1	0.0917593
272051	2704	553	186	-1	-1		-1	0.0917593
272052	2704	2729	243	-1	-1	0.033	-1	0.0885458
272053	2704	2993	186	-1	-1		-1	0.0917593
272054	2704	2570	65	-1	-1		-1	0.0800495
272055	2704	2625	65	-1	-1	0	-1	0.0800495
272057	2704	1400	257	-1	-1	0.067	-1	0.0942133
272060	2704	1974	230	-1	-1		-1	0.0876502
272065	2704	1797	65	-1	-1		-1	0.0800495
272066	2704	502	179	-1	-1	0.238	-1	0.0816312
272071	2704	639	45	-1	-1	0	-1	0.079661
272072	2704	2136	252	-1	-1		-1	0.089023
272074	2704	2977	65	-1	-1		-1	0.0800495
272075	2704	2828	186	-1	-1		-1	0.0917593
272076	2704	505	286	-1	-1	0.2	-1	0.538574
272077	2704	2671	186	-1	-1		-1	0.0917593
272079	2704	1944	186	-1	-1		-1	0.0917593
272082	2704	2090	186	-1	-1		-1	0.0917593
272084	2704	1304	186	-1	-1	0.133	-1	0.0917593
272086	2704	1884	192	-1	-1		-1	0.091471
272087	2704	2574	186	-1	-1		-1	0.0917593
272088	2704	1617	186	-1	-1		-1	0.0917593
272092	2704	539	103	-1	-1	0.041	-1	0.0803439
272093	2704	2878	186	-1	-1		-1	0.0917593
272095	2704	2163	65	-1	-1		-1	0.0800495
272096	2704	1597	157	-1	-1		-1	0.0803692
272097	2704	1302	202	-1	-1	1	-1	0.0893617
272098	2704	2131	186	-1	-1		-1	0.0917593
272101	2704	1859	65	-1	-1		-1	0.0800495
272105	2704	1998	186	-1	-1	0.058	-1	0.0917593
272111	2704	2117	210	-1	-1	0.169	-1	0.0852211
272112	2704	2603	285	-1	-1	0.244	-1	0.469897
272117	2704	1840	186	-1	-1		-1	0.0917593
272119	2704	1867	65	-1	-1		-1	0.0800495
272123	2704	2759	200	-1	-1		-1	0.0919841
272125	2704	1232	252	-1	-1	0	-1	0.089023
272126	2704	1789	65	-1	-1	0	-1	0.0800495
272129	2704	1949	65	-1	-1		-1	0.0800495
272131	2704	2172	157	-1	-1	0.044	-1	0.0803692
272142	2704	1795	192	-1	-1	0.041	-1	0.091471
272145	2704	1923	186	-1	-1	0	-1	0.0917593
272150	2704	1766	186	-1	-1		-1	0.0917593
272153	2704	2674	210	-1	-1		-1	0.0852211
272159	2704	900	94	-1	-1		-1	0.0804896
272163	2704	3016	103	-1	-1	0	-1	0.0803439
272164	2704	1662	114	-1	-1	0	-1	0.079799
272165	2704	2604	259	-1	-1	0	-1	0.0916774
272178	2704	2612	75	-1	-1	0	-1	0.0803079
272180	2704	2496	65	-1	-1		-1	0.0800495
272184	2704	2740	186	-1	-1		-1	0.0917593
272185	2704	2872	252	-1	-1	0.158	-1	0.089023
272186	2704	1885	4	-1	-1		-1	0.0705994
272187	2704	2645	186	-1	-1		-1	0.0917593
272188	2704	607	252	-1	-1	0.178	-1	0.089023
272194	2704	1609	65	-1	-1		-1	0.0800495
272195	2704	1277	186	-1	-1		-1	0.0917593
272197	2704	1897	216	-1	-1	0.07	-1	0.0879724
272198	2704	703	186	-1	-1		-1	0.0917593
272200	2704	2613	177	-1	-1		-1	0.0756439
272201	2704	2067	186	-1	-1		-1	0.0917593
272203	2704	1589	186	-1	-1		-1	0.0917593
272208	2704	2963	257	-1	-1	0.111	-1	0.0942133
272211	2704	506	252	-1	-1		-1	0.089023
272213	2704	1708	186	-1	-1		-1	0.0917593
272214	2704	632	186	-1	-1		-1	0.0917593
272216	2704	2053	41	-1	-1	0.357	-1	0.079661
272218	2704	1575	65	-1	-1		-1	0.0800495
272222	2704	767	210	-1	-1	0	-1	0.0852211
272223	2704	768	162	-1	-1	0	-1	0.0803692
272227	2704	1871	120	-1	-1		-1	0.0802143
272228	2704	1810	127	-1	-1		-1	0.0803692
272229	2704	1378	186	-1	-1		-1	0.0917593
272231	2704	1594	65	-1	-1		-1	0.0800495
272232	2704	2716	186	-1	-1	0.057	-1	0.0917593
272233	2704	598	65	-1	-1		-1	0.0800495
272238	2704	2926	276	-1	-1		-1	0.125298
272243	2704	568	186	-1	-1		-1	0.0917593
272252	2704	2288	186	-1	-1	0	-1	0.0917593
272253	2704	2840	186	-1	-1		-1	0.0917593
272255	2704	2823	186	-1	-1		-1	0.0917593
272261	2704	1758	65	-1	-1		-1	0.0800495
272262	2704	2169	186	-1	-1		-1	0.0917593
272264	2704	1882	230	-1	-1		-1	0.0876502
272267	2704	613	186	-1	-1		-1	0.0917593
272269	2704	2733	230	-1	-1	0	-1	0.0876502
272272	2704	886	89	-1	-1		-1	0.0804896
272273	2704	2126	65	-1	-1		-1	0.0800495
272274	2704	699	285	-1	-1	0.2	-1	0.469897
272278	2704	769	116	-1	-1		-1	0.0802143
272283	2704	1883	42	-1	-1	0	-1	0.079661
272285	2704	2902	120	-1	-1		-1	0.0802143
272286	2704	1952	65	-1	-1		-1	0.0800495
272287	2704	584	230	-1	-1		-1	0.0876502
272290	2704	2480	186	-1	-1		-1	0.0917593
272292	2704	1592	186	-1	-1		-1	0.0917593
272294	2704	694	190	-1	-1		-1	0.0913339
272296	2704	2520	230	-1	-1		-1	0.0876502
272298	2704	2370	127	-1	-1	0.037	-1	0.0803692
272302	2704	1837	113	-1	-1	0	-1	0.0797452
272303	2704	540	252	-1	-1		-1	0.089023
272304	2704	1616	253	-1	-1	0.087	-1	0.0885732
272305	2704	1823	186	-1	-1	0	-1	0.0917593
272306	2704	683	186	-1	-1	0.043	-1	0.0917593
272309	2704	2051	186	-1	-1	0.036	-1	0.0917593
272310	2704	2553	186	-1	-1		-1	0.0917593
272311	2704	1303	186	-1	-1	0.06	-1	0.0917593
272312	2704	2191	162	-1	-1		-1	0.0803692
272313	2704	595	65	-1	-1		-1	0.0800495
272317	2704	665	20	-1	-1		-1	0.0810477
272320	2704	2388	252	-1	-1		-1	0.089023
272322	2704	1648	189	-1	-1		-1	0.0913339
272323	2704	2119	101	-1	-1		-1	0.0804001
272325	2704	616	65	-1	-1		-1	0.0800495
272330	2704	2507	93	-1	-1		-1	0.0804896
272331	2704	2114	186	-1	-1		-1	0.0917593
272332	2704	2088	226	-1	-1	0.058	-1	0.0876502
272333	2704	592	157	-1	-1		-1	0.0803692
272335	2704	604	186	-1	-1		-1	0.0917593
272336	2704	732	42	-1	-1	0	-1	0.079661
272337	2704	2071	226	-1	-1	0.058	-1	0.0876502
272338	2704	646	186	-1	-1		-1	0.0917593
272340	2704	2515	186	-1	-1		-1	0.0917593
272342	2704	1563	34	-1	-1	0.064	-1	0.0797143
272344	2704	2484	65	-1	-1	0.087	-1	0.0800495
272346	2704	567	186	-1	-1	0	-1	0.0917593
272351	2704	2159	186	-1	-1		-1	0.0917593
272353	2704	1384	186	-1	-1		-1	0.0917593
272355	2704	651	186	-1	-1		-1	0.0917593
272358	2704	2825	121	-1	-1		-1	0.0802143
272360	2704	674	186	-1	-1		-1	0.0917593
272361	2704	1595	186	-1	-1		-1	0.0917593
272363	2704	2011	65	-1	-1		-1	0.0800495
272368	2704	611	186	-1	-1		-1	0.0917593
272369	2704	857	103	-1	-1	0.041	-1	0.0803439
272370	2704	884	68	-1	-1		-1	0.0801829
272374	2704	631	186	-1	-1		-1	0.0917593
272375	2704	587	186	-1	-1		-1	0.0917593
272378	2704	2082	123	-1	-1	0.053	-1	0.0803692
272379	2704	657	65	-1	-1		-1	0.0800495
272384	2704	2249	65	-1	-1		-1	0.0800495
272385	2704	1320	65	-1	-1		-1	0.0800495
272386	2704	2511	186	-1	-1		-1	0.0917593
272387	2704	2743	252	-1	-1		-1	0.089023
272388	2704	2324	218	-1	-1	0.133	-1	0.0874239
272391	2704	2452	186	-1	-1		-1	0.0917593
272393	2704	2057	120	-1	-1		-1	0.0802143
272394	2704	561	34	-1	-1	0.064	-1	0.0797143
272397	2704	1579	186	-1	-1		-1	0.0917593
272399	2704	2178	216	-1	-1	0.052	-1	0.0879724
272402	2704	889	65	-1	-1		-1	0.0800495
272403	2704	1391	253	-1	-1	0	-1	0.0885732
272404	2704	2605	186	-1	-1		-1	0.0917593
272406	2704	770	252	-1	-1		-1	0.089023
272407	2704	1246	186	-1	-1		-1	0.0917593
299836	3047	918	-1	7	-1		145	0.204348
299837	3047	2633	-1	199	277	0.13	77	0.108557
299838	3047	2584	-1	6	25	0	5	0.104407
299839	3047	82	-1	68	67		0	0.116381
299842	3047	1840	-1	-1	9		98	0.291245
299843	3047	2569	-1	-1	53		38	0.118188
299845	3047	676	-1	45	16	0	75	0.122772
299847	3047	2288	-1	-1	0	1	105	0.409413
299848	3047	2512	-1	18	105		150	0.197051
299852	3047	3037	-1	101	146	0.115	27	0.081897
299856	3047	2123	-1	84	148		46	0.081795
299862	3047	2719	-1	80	133	0.325	21	0.0836084
299864	3047	2540	-1	62	153	0.143	39	0.0772033
299868	3047	2439	-1	103	173		28	0.0908497
299869	3047	2535	-1	96	190		16	0.0918879
299871	3047	677	-1	-1	-1		99	0.198222
299875	3047	1811	-1	44	88	0	121	0.102442
299876	3047	2532	-1	115	148		184	0.136444
299878	3047	1698	-1	24	93	0.346	101	0.132374
299882	3047	2625	-1	6	6	1	92	0.293402
299883	3047	3047	-1	-1	-1		102	0.205149
299884	3047	2525	-1	120	148		200	0.134118
299889	3047	2742	-1	104	144	0.115	64	0.121625
299923	3047	36	-1	155	169		-1	0.0956185
299931	3047	47	-1	122	135		-1	0.0859711
299934	3047	51	-1	116	142	0.07	-1	0.08615
299935	3047	50	-1	166	130	0.145	-1	0.0969344
299936	3047	52	-1	156	145	0.09	-1	0.0912649
300012	3047	150	-1	16	57	0.058	-1	0.0998894
300088	3047	239	-1	166	180	0.07	-1	0.101377
300221	3047	398	-1	129	159		-1	0.0867841
300251	3047	436	-1	59	146		-1	0.0760928
300261	3047	448	30	229	184	0.034	-1	0.086954
300294	3047	487	-1	137	156		-1	0.0871665
300307	3047	503	-1	140	172	0.042	-1	0.0945525
300308	3047	504	-1	30	33		-1	0.101476
300309	3047	508	-1	98	152		-1	0.0864912
300311	3047	511	-1	189	261	0.116	-1	0.100277
300312	3047	512	-1	184	267	0.062	-1	0.0849272
300315	3047	528	-1	197	252	0.138	-1	0.102156
300316	3047	529	-1	199	214	0.09	-1	0.103599
300317	3047	530	-1	217	222	0	-1	0.101856
300318	3047	533	-1	179	141	0.1	-1	0.0986469
300319	3047	534	-1	64	159	0	-1	0.079978
300320	3047	536	-1	144	92	0	-1	0.0976598
300322	3047	541	-1	173	257	0.115	-1	0.0796968
300323	3047	543	-1	142	191	0	-1	0.0928688
300324	3047	544	-1	162	266	0.442	-1	0.0778242
300325	3047	545	-1	192	255	0.025	-1	0.100154
300327	3047	570	-1	165	185		-1	0.0975428
300328	3047	566	-1	138	176	1	-1	0.0944405
300330	3047	585	-1	42	132		-1	0.0746001
300331	3047	596	-1	84	105		-1	0.0895012
300332	3047	606	-1	24	134	0.04	-1	0.0728457
300333	3047	613	-1	50	46		-1	0.0993758
300334	3047	612	-1	68	94		-1	0.0767626
300335	3047	625	-1	205	173	0.207	-1	0.100438
300336	3047	629	-1	19	23	1	-1	0.105072
300337	3047	634	-1	77	132	1	-1	0.0736092
300339	3047	636	-1	74	187		-1	0.0759516
300340	3047	643	-1	86	166	0.033	-1	0.0884347
300341	3047	642	-1	79	191		-1	0.0788717
300342	3047	647	-1	104	139	0	-1	0.0860895
300343	3047	650	-1	60	71		-1	0.0841954
300347	3047	663	-1	35	73		-1	0.0876796
300354	3047	680	-1	125	180		-1	0.0945613
300355	3047	684	-1	179	250	0.116	-1	0.0864513
300356	3047	688	-1	107	134	0.53	-1	0.0859711
300357	3047	689	-1	94	75	0	-1	0.100456
300358	3047	691	-1	212	263	0.138	-1	0.0946468
300359	3047	690	-1	156	162	0	-1	0.0923841
300360	3047	693	-1	157	163	1	-1	0.0936082
300361	3047	696	-1	191	204	0.067	-1	0.104335
300362	3047	698	-1	121	40	0.108	-1	0.105507
300363	3047	716	-1	13	91		-1	0.0866773
300364	3047	725	-1	105	179		-1	0.0932858
300365	3047	726	-1	190	168	0.121	-1	0.100634
300366	3047	729	-1	152	202		-1	0.0976306
300368	3047	742	-1	123	189		-1	0.0924457
300369	3047	750	-1	34	129	0.033	-1	0.073681
300371	3047	752	-1	211	195	0.067	-1	0.106124
300372	3047	753	-1	133	182	0.13	-1	0.0932466
300374	3047	761	-1	123	68	0.117	-1	0.0997203
300381	3047	802	-1	175	246	0.108	-1	0.0800766
300385	3047	838	-1	78	197		-1	0.0775905
300390	3047	851	-1	141	184	0	-1	0.0932886
[truncated: 49,474 more rows]

## Sheet: trimethoprim
	source	target	domain	refseq	eskape	gosim	string	total_score
1708252	1905	2273	-1	150	158	0.349	-1	0.0919964
1708257	1905	2763	-1	175	147	0.152	-1	0.0987224
1708281	1905	2898	-1	186	1	0.024	-1	0.0814464
1708307	1905	1691	-1	108	-1	0.36	-1	0.0796554
1708336	1905	694	-1	21	-1		-1	0.10103
1708405	1905	2052	-1	74	176	0	-1	0.071613
1708474	1905	2429	-1	262	204	0	-1	0.109316
1708575	1905	2470	-1	-1	76	0	-1	0.0972182
1719868	2052	2763	-1	24	128	0	-1	0.0731619
1719887	2052	2429	-1	98	141	0	-1	0.0869359
1719891	2052	2273	-1	6	133	0	-1	0.0741405
1720006	2052	2898	-1	-1	19	0	-1	0.114747
1720020	2052	2470	-1	-1	69	0	-1	0.11248
1741529	2429	2763	-1	152	117	0	-1	0.098125
1741598	2429	1691	-1	55	-1	0	-1	0.0947966
1741661	2429	2898	-1	167	63	0	-1	0.0984032
1741681	2429	2273	-1	142	169	0	-1	0.0934945
1741778	2429	2470	-1	-1	52	0	-1	0.10567
1798664	1691	2763	-1	18	5	0.129	-1	0.100248
1798676	1691	2898	20	17	-1	0.012	-1	0.0816823
1807007	2273	2898	-1	67	-1	0.048	-1	0.0947755
1807022	2273	2763	-1	48	77	0.403	-1	0.0820102
1807033	2273	2470	-1	-1	79	0	-1	0.0903635
1814173	2763	2898	-1	81	110	0.066	-1	0.0770727
1814211	2763	2470	-1	-1	45	0	-1	0.10567
1815306	2898	2470	-1	-1	14	0	-1	0.111841
1815307	2898	694	-1	-1	25		-1	0.115518

## Sheet: ampicillin
	source	target	domain	refseq	eskape	gosim	string	total_score
1140831	754	538	-1	-1	55		-1	0.106392
1140888	754	2996	-1	-1	7		-1	0.105697
1141026	754	2012	-1	-1	58		-1	0.11025
1141029	754	2412	-1	-1	61		-1	0.118219
1141079	754	2758	-1	-1	4		-1	0.106227
1141092	754	2445	-1	-1	30		-1	0.110233
1141131	754	2358	-1	-1	4		-1	0.106227
1141181	754	1331	-1	-1	3		-1	0.107302
1141270	754	2716	-1	-1	14		-1	0.111841
1330290	538	764	-1	140	33	0.03	-1	0.103961
1330384	538	1168	-1	144	59	0.03	-1	0.10621
1330432	538	1331	-1	29	137	0.031	-1	0.0734268
1330527	538	1669	-1	2	104		-1	0.0855123
1330574	538	1804	-1	16	126	0.038	-1	0.0726876
1330577	538	1827	194	69	77	0.019	-1	0.0811747
1330594	538	1905	-1	236	124	0.019	-1	0.115112
1330626	538	2012	-1	95	168		-1	0.0942164
1330635	538	2047	-1	49	146		-1	0.074104
1330675	538	2192	-1	79	135		-1	0.0763722
1330689	538	2251	-1	65	18	0.038	-1	0.0983233
1330746	538	2412	25	153	202	0.032	-1	0.0779925
1330755	538	2445	-1	215	190	0.019	-1	0.103263
1330783	538	2549	-1	28	34	0	-1	0.102391
1330828	538	2716	-1	75	83	0.01	-1	0.0928076
1330840	538	2758	74	43	149		-1	0.0595316
1330868	538	2842	-1	65	143	0	-1	0.0748951
1330872	538	2865	14	54	148		-1	0.0522627
1330879	538	2886	-1	4	137		-1	0.0756132
1330901	538	2969	-1	74	148	0	-1	0.0749328
1331012	538	2996	49	-1	28		-1	0.0863824
1331023	538	2358	-1	-1	45		-1	0.10567
1331026	538	2395	-1	-1	133		-1	0.0734945
1664509	1331	1669	-1	21	142		-1	0.0719762
1664512	1331	2047	-1	39	204		-1	0.056555
1664513	1331	2012	-1	52	176		-1	0.0627366
1664521	1331	2412	25	47	199	0.138	-1	0.125477
1664534	1331	2865	12	48	197		-1	0.126439
1664544	1331	2842	-1	16	163	0	-1	0.0610279
1664545	1331	1827	194	19	99	0.286	-1	0.0591315
1664559	1331	1804	-1	53	167	0.364	-1	0.0697573
1664569	1331	2969	-1	51	189	0	-1	0.0654108
1664575	1331	2445	-1	44	161	0.093	-1	0.0685841
1664578	1331	2758	74	59	201		-1	0.082725
1664585	1331	2886	-1	33	184		-1	0.0639915
1664589	1331	2395	-1	27	185		-1	0.0552796
1664594	1331	2192	-1	52	187		-1	0.0657609
1664626	1331	764	-1	-1	10	0.069	-1	0.11357
1664655	1331	1168	-1	-1	50	0.069	-1	0.10567
1664738	1331	1905	-1	-1	111	0.093	-1	0.0821863
1664789	1331	2251	-1	-1	32	0.072	-1	0.109734
1664796	1331	2289	-1	-1	47		-1	0.105449
1664806	1331	2358	-1	-1	136		-1	0.059541
1664832	1331	2549	-1	-1	81	0	-1	0.102589
1664861	1331	2716	-1	-1	51	0.058	-1	0.10567
1664893	1331	2996	47	-1	64		-1	0.089587
1700864	1804	2445	-1	28	131	0.08	-1	0.073013
1700867	1804	2758	145	61	166		-1	0.0798571
1700869	1804	2969	-1	44	156	0	-1	0.0798185
1700873	1804	2012	-1	40	134		-1	0.0748222
1700875	1804	2047	-1	31	161		-1	0.0660894
1700882	1804	2842	-1	14	140	0	-1	0.0721806
1700885	1804	2865	95	43	160		-1	0.0717141
1700892	1804	2412	102	42	165	0.138	-1	0.0769304
1700899	1804	1669	-1	34	136		-1	0.0737759
1700905	1804	2192	-1	52	170		-1	0.0681031
1700907	1804	1827	236	24	85	0.242	-1	0.0696799
1700909	1804	2395	-1	21	157		-1	0.0774849
1700910	1804	2886	31	31	160		-1	0.0721506
1700949	1804	1168	-1	-1	23	0.074	-1	0.118111
1701009	1804	2289	-1	-1	5		-1	0.10625
1701029	1804	2358	-1	-1	62		-1	0.116913
1701043	1804	2716	-1	-1	26	0.053	-1	0.111165
1701068	1804	1905	-1	-1	51	0.08	-1	0.10567
1701139	1804	2996	128	-1	-1		-1	0.0803692
1702133	1827	2865	265	42	94		-1	0.0816335
1702141	1827	2758	288	54	127		-1	0.958805
1702153	1827	2886	250	2	100		-1	0.0711779
1702157	1827	1168	131	5	-1	0.043	-1	0.0801715
1702158	1827	1905	190	80	46	0.308	-1	0.0970771
1702164	1827	2012	194	55	84		-1	0.0720421
1702199	1827	2842	92	37	86	1	-1	0.0733398
1702208	1827	1669	-1	32	122		-1	0.0740398
1702211	1827	2251	-1	25	-1	0.041	-1	0.100134
1702215	1827	2192	-1	53	91		-1	0.0738309
1702217	1827	2969	199	51	98	1	-1	0.0643316
1702218	1827	2047	78	66	183		-1	0.0831291
1702221	1827	2445	115	88	115	0.308	-1	0.0734515
1702228	1827	2412	267	81	124	0.138	-1	0.0896095
1702285	1827	2395	194	-1	93		-1	0.0719445
1702308	1827	2549	101	-1	4	0	-1	0.0876846
1702335	1827	2716	194	-1	-1	0.036	-1	0.0929496
1702393	1827	2289	78	-1	-1		-1	0.0804896
1702403	1827	2996	271	-1	-1		-1	0.100226
1702407	1827	711	78	-1	-1	1	-1	0.0804896
1702552	1827	764	131	-1	-1	0.043	-1	0.0803692
1702590	1827	1923	194	-1	-1	1	-1	0.0929496
1702739	1827	2358	194	-1	-1		-1	0.0929496
1708262	1905	1168	-1	164	65	0.152	-1	0.0982486
1708268	1905	764	-1	161	21	0.152	-1	0.0974559
1708286	1905	2412	21	182	135	0.687	-1	0.0848025
1708289	1905	2865	6	4	88		-1	0.0758767
1708298	1905	2445	288	236	135	1	-1	0.596356
1708301	1905	2251	-1	102	57	0.466	-1	0.104273
1708315	1905	2716	-1	5	29	0.187	-1	0.10879
1708320	1905	2047	-1	47	105		-1	0.0683292
1708365	1905	2192	-1	45	59		-1	0.0863778
1708419	1905	2842	-1	47	89	1	-1	0.0833933
1708478	1905	2012	-1	37	89		-1	0.084118
1708502	1905	2549	-1	107	104	0	-1	0.0968667
1708511	1905	2969	-1	57	94	1	-1	0.0737467
1708568	1905	1669	-1	-1	32		-1	0.109734
1708584	1905	2758	67	-1	84		-1	0.0759645
1708597	1905	2886	-1	-1	68		-1	0.113296
1708607	1905	2395	-1	-1	63		-1	0.116994
1708637	1905	2996	41	-1	-1		-1	0.079661
1718201	2012	2969	-1	95	215		-1	0.0857012
1718209	2012	1669	-1	29	127		-1	0.0733044
1718240	2012	2842	-1	70	201		-1	0.0738474
1718289	2012	2886	-1	37	161		-1	0.067438
1718291	2012	2445	-1	85	180		-1	0.0887821
1718292	2012	2412	25	97	232		-1	0.0856
1718295	2012	2758	74	64	177		-1	0.0799396
1718299	2012	2192	-1	71	161		-1	0.0788272
1718308	2012	2865	13	95	233		-1	0.0821836
1718309	2012	2047	-1	46	167		-1	0.0644983
1718315	2012	2395	-1	21	156		-1	0.0791949
1718373	2012	1168	-1	-1	26		-1	0.111165
1718442	2012	2289	-1	-1	48		-1	0.105566
1718461	2012	2549	-1	-1	31		-1	0.109734
1718471	2012	2996	48	-1	96		-1	0.0737015
1718478	2012	2716	-1	-1	74		-1	0.0999614
1718500	2012	2251	-1	-1	21		-1	0.116211
1718505	2012	2358	-1	-1	95		-1	0.0921648
1719484	2047	2251	-1	8	25		-1	0.104839
1719486	2047	2412	-1	66	200		-1	0.073998
1719489	2047	2445	-1	62	167		-1	0.0744254
1719495	2047	2192	-1	36	174		-1	0.0568739
1719496	2047	2969	-1	40	186		-1	0.0573403
1719497	2047	1669	-1	52	169		-1	0.0681031
1719511	2047	2865	-1	43	188		-1	0.0581675
1719517	2047	2758	-1	44	204		-1	0.0579846
1719521	2047	2886	-1	54	231		-1	0.120072
1719552	2047	2842	-1	16	165		-1	0.0604947
1719557	2047	2395	-1	38	207		-1	0.056555
1719592	2047	764	-1	-1	6		-1	0.107959
1719622	2047	1168	-1	-1	47		-1	0.105449
1719691	2047	2549	-1	-1	57		-1	0.105263
1719699	2047	2358	-1	-1	102		-1	0.0827301
1719711	2047	2716	-1	-1	48		-1	0.105566
1719720	2047	2996	-1	-1	42		-1	0.107175
1719788	2047	2289	-1	-1	22		-1	0.116211
1727607	2192	2395	-1	18	171		-1	0.0586895
1727610	2192	1669	-1	33	143		-1	0.0730752
1727613	2192	2842	-1	44	160		-1	0.0840757
1727614	2192	2445	-1	74	142		-1	0.0734859
1727618	2192	2412	-1	83	197		-1	0.0898897
1727662	2192	2865	-1	62	176		-1	0.0694988
1727671	2192	2758	-1	67	185		-1	0.0811837
1727679	2192	2969	-1	68	181		-1	0.0751774
1727686	2192	2886	-1	35	172		-1	0.0582601
1727742	2192	1168	-1	-1	34		-1	0.108537
1727792	2192	2289	-1	-1	15		-1	0.110251
1727799	2192	2358	-1	-1	87		-1	0.0897448
1727812	2192	2549	-1	-1	12		-1	0.112998
1727822	2192	2716	-1	-1	31		-1	0.109734
1727838	2192	2996	-1	-1	21		-1	0.116211
1739885	2412	2842	-1	62	201	0	-1	0.0748115
1739889	2412	2445	-1	137	211	0.687	-1	0.0812184
1739906	2412	1168	-1	85	68	0.252	-1	0.0997738
1739921	2412	2549	-1	46	74	0	-1	0.0819137
1739950	2412	1669	-1	18	150		-1	0.0757973
1739957	2412	764	-1	77	36	0.252	-1	0.102834
1739962	2412	2251	-1	81	88	0.56	-1	0.0976416
1739986	2412	2865	190	64	206		-1	0.0948325
1740003	2412	2758	221	61	202		-1	0.112413
1740009	2412	2886	139	14	184		-1	0.13713
1740023	2412	2395	25	8	171		-1	0.0850507
1740030	2412	2969	32	83	221	0	-1	0.0845066
1740136	2412	2358	25	-1	98		-1	0.0613738
1740149	2412	2289	-1	-1	38		-1	0.107468
1740183	2412	2996	210	-1	71		-1	0.084695
1740187	2412	2716	25	-1	87	0.368	-1	0.0775813
1740391	2412	1923	25	-1	-1	0	-1	0.0800836
1742030	2445	764	-1	112	16	0.152	-1	0.0987043
1742038	2445	1669	-1	6	129		-1	0.0742312
1742074	2445	2865	-1	68	180		-1	0.0751774
1742078	2445	2716	-1	27	78	0.187	-1	0.0920966
1742086	2445	1168	-1	108	55	0.152	-1	0.108265
1742096	2445	2886	-1	13	147		-1	0.0721916
1742121	2445	2758	-1	56	173		-1	0.0657188
1742137	2445	2251	-1	73	35	0.466	-1	0.101471
1742161	2445	2842	-1	68	151	1	-1	0.0805482
1742213	2445	2549	-1	65	64	0	-1	0.0962592
1742225	2445	2969	-1	85	169	1	-1	0.0887262
1742303	2445	2358	-1	-1	70		-1	0.113301
1742307	2445	2395	-1	-1	140		-1	0.0612185
1742310	2445	2289	-1	-1	15		-1	0.110251
1742316	2445	2996	-1	-1	68		-1	0.113296
1756421	2716	2395	-1	-1	32		-1	0.109734
1756432	2716	2842	-1	-1	39	0	-1	0.107531
1756437	2716	2886	-1	-1	42		-1	0.107175
1756438	2716	2865	13	-1	42		-1	0.0848677
1756440	2716	1923	-1	-1	42	0	-1	0.107175
1756444	2716	2758	74	-1	58		-1	0.0893797
1756446	2716	2969	-1	-1	46	0	-1	0.105162
1756448	2716	711	-1	-1	42	0	-1	0.107175
1756480	2716	2996	48	-1	-1		-1	0.079661
1759143	2758	2842	-1	37	171		-1	0.0612634
1759146	2758	2865	217	62	197		-1	0.0894957
1759148	2758	2886	178	39	198		-1	0.130055
1759150	2758	2969	80	60	192		-1	0.0889134
1759160	2758	1669	-1	31	167		-1	0.0617199
1759162	2758	2395	74	34	189		-1	0.121198
1759190	2758	764	-1	-1	13		-1	0.112524
1759220	2758	1168	-1	-1	45		-1	0.10567
1759288	2758	2251	-1	-1	12		-1	0.112998
1759295	2758	2358	74	-1	102		-1	0.0563957
1759309	2758	2549	-1	-1	48		-1	0.105566
1759325	2758	2289	-1	-1	40		-1	0.106734
1759346	2758	2996	232	-1	66		-1	0.0943356
1759534	2758	1923	74	-1	-1		-1	0.0801829
1766015	2842	2865	-1	70	233		-1	0.237336
1766021	2842	2969	289	127	263	1	-1	0.900105
1766063	2842	764	-1	-1	10	0	-1	0.11357
1766094	2842	1168	-1	-1	42	0	-1	0.107175
1766123	2842	1669	-1	-1	137		-1	0.0592256
1766162	2842	2251	-1	-1	40	0	-1	0.106734
1766169	2842	2358	-1	-1	65		-1	0.115372
1766174	2842	2395	-1	-1	153		-1	0.0532637
1766185	2842	2549	-1	-1	35	0	-1	0.107219
1766205	2842	2289	-1	-1	8		-1	0.104213
1766223	2842	2996	-1	-1	52		-1	0.10567
1766228	2842	2886	-1	-1	161		-1	0.0381028
1768902	2865	2886	131	34	181		-1	0.118026
1768904	2865	2969	289	103	272		-1	0.829338
1768917	2865	2395	14	16	171		-1	0.0822812
1768919	2865	1669	-1	34	152		-1	0.0776949
1768948	2865	764	-1	-1	25		-1	0.115518
1768979	2865	1168	-1	-1	48		-1	0.105566
1769048	2865	2251	-1	-1	25		-1	0.115518
1769055	2865	2358	13	-1	100		-1	0.0485915
1769069	2865	2549	-1	-1	41		-1	0.108268
1769090	2865	2289	-1	-1	54		-1	0.106832
1769107	2865	2996	205	-1	74		-1	0.0819125
1769313	2865	1923	13	-1	-1		-1	0.0760291
1769377	2886	2969	-1	23	172		-1	0.0560796
1769380	2886	1669	-1	32	156		-1	0.0779517
1769382	2886	2395	-1	46	214		-1	0.0579846
1769436	2886	1168	-1	-1	31		-1	0.109734
1769488	2886	2251	-1	-1	6		-1	0.107959
1769494	2886	2358	-1	-1	97		-1	0.086575
1769506	2886	2549	-1	-1	22		-1	0.116211
1769526	2886	2289	-1	-1	23		-1	0.118111
1769545	2886	2996	160	-1	35		-1	0.0881566
1771261	2969	1669	-1	26	146		-1	0.0747078
1771262	2969	2251	-1	8	34	0	-1	0.109899
1771274	2969	2395	-1	7	168		-1	0.0622803
1771281	2969	1168	-1	2	44	0	-1	0.107276
1771308	2969	764	-1	-1	19	0	-1	0.114747
1771409	2969	2358	-1	-1	97		-1	0.086575
1771422	2969	2549	-1	-1	45	0	-1	0.10567
1771449	2969	2289	-1	-1	47		-1	0.105449
1771457	2969	2996	59	-1	70		-1	0.0897226
1782780	764	2251	-1	47	-1	0.161	-1	0.0951327
1782787	764	1168	289	213	25	1	-1	0.873553
1789094	1168	2251	-1	57	49	0.161	-1	0.0959496
1789113	1168	2549	-1	6	-1	0	-1	0.0897344
1789150	1168	2395	-1	-1	28		-1	0.108716
1789159	1168	1669	-1	-1	5		-1	0.10625
1806725	2251	2549	-1	30	6	0	-1	0.0993223
1810746	2549	1669	-1	-1	1		-1	0.0887147
1810750	2549	2395	-1	-1	15		-1	0.110251
1810773	2549	2732	287	-1	-1		-1	0.635264
1827524	1669	2395	-1	6	147		-1	0.0726857
1827531	1669	2358	-1	-1	29		-1	0.109825
1839405	1923	711	-1	-1	63	1	-1	0.116994
1839419	1923	2996	48	-1	-1		-1	0.079661
1839585	2395	2358	-1	-1	102		-1	0.0827301
1839589	2395	2289	-1	-1	23		-1	0.118111
1839602	2395	2996	49	-1	33		-1	0.08584
1844318	2358	2289	-1	-1	49		-1	0.10567
1844322	2358	2996	48	-1	69		-1	0.089587
1844518	2996	2289	-1	-1	14		-1	0.111841

[truncated: 13 more sheets: ceftriaxone, gentamicin, cefotaxime, tigecycline, streptomycin, meropenem, cephalothin, imipenem, amoxicillin, trimethoprim-sulfamethoxazole, amoxicillin-clavulanate, azithromycin, cefuroxime]
