# Supplementary material for: PangenomeNet: a pan-genome-based network reveals functional modules on antimicrobial resistome for Escherichia coli strains
Source: BMC Bioinformatics. 2021 Nov 10;22:548. doi: 10.1186/s12859-021-04459-z (PMC8579557; doi:10.1186/s12859-021-04459-z)
Supplement: Supplementary file 10 — Additional file 10: Table S9. This compressed csv file contains presence absence pattern of all genes in the pan-genome across all E.coli species included in this paper. [file 12859_2021_4459_MOESM10_ESM.gz]

Archive with 1 entries (1 files):
- home/hermuba/nas2/cdhit/ecoli.clstr.csv
